# Supplementary material for: Two new species of Neozoanthus (Cnidaria, Hexacorallia, Zoantharia) from the Pacific
Source: Zookeys. 2012 Nov 29;(246):69–87. doi: 10.3897/zookeys.246.3886 (PMC3520147; doi:10.3897/zookeys.246.3886)
Supplement: XML Treatment for Neozoanthus caleyi [file zookeys.246.3886-treatment1.xml]

<!DOCTYPE tp:taxon-treatment
  PUBLIC "-//TaxonX//DTD Taxonomic Treatment Publishing DTD v0 20100105//EN" "tax-treatment-NSO.dtd">
<tp:taxon-treatment xmlns:tp="http://www.plazi.org/taxpub"><tp:treatment-meta><mixed-citation publication-type="journal"><person-group><name><surname>Reimer</surname><given-names>James Davis</given-names></name><name><surname>Irei</surname><given-names>Yuka</given-names></name><name><surname>Fujii</surname><given-names>Takuma</given-names></name></person-group><article-title>Two new species of 
                    <italic>Neozoanthus</italic> (Cnidaria, Hexacorallia, Zoantharia) from the Pacific
                </article-title><source>Zookeys</source><day>29</day><month>11</month><year>2012</year><volume>2012</volume><issue>246</issue><fpage>69</fpage><lpage>87</lpage><pub-id pub-id-type="doi">10.3897/zookeys.246.3886</pub-id></mixed-citation></tp:treatment-meta><tp:nomenclature><tp:taxon-name>
                            <tp:taxon-name-part taxon-name-part-type="genus">Neozoanthus</tp:taxon-name-part>
                            <tp:taxon-name-part taxon-name-part-type="species">caleyi</tp:taxon-name-part>
                        <object-id xmlns:xlink="http://www.w3.org/1999/xlink" xlink:type="simple">urn:lsid:zoobank.org:act:3BD527A8-F3CC-4A09-A933-313EBAE6A45C</object-id>
								<object-id xmlns:xlink="http://www.w3.org/1999/xlink" xlink:type="simple">http://species-id.net/wiki/Neozoanthus_caleyi</object-id>
								</tp:taxon-name><tp:taxon-status xmlns:xlink="http://www.w3.org/1999/xlink" xlink:type="simple">sp. n.</tp:taxon-status><xref ref-type="fig" rid="F2">Figures 2</xref><xref ref-type="fig" rid="F3">3</xref><xref ref-type="fig" rid="F5">5A</xref><xref ref-type="table" rid="T2">Tables 2</xref><xref ref-type="table" rid="T3">3</xref><xref ref-type="app" rid="P1">S1</xref><tp:nomenclature-citation-list><tp:nomenclature-citation><tp:taxon-name>Neozoanthus caleyi</tp:taxon-name><comment> Synonymy: “GBR clade” of <italic><tp:taxon-name>Neozoanthus</tp:taxon-name></italic><xref ref-type="bibr" rid="B10">Reimer et al. 2011a</xref>: fig. 2.</comment></tp:nomenclature-citation><tp:nomenclature-citation><tp:taxon-name>Neozoanthus caleyi</tp:taxon-name><comment><italic>“Neozoanthus</italic> sp. Australia” <italic>-</italic><xref ref-type="bibr" rid="B10">Reimer et al. 2011a</xref>: 986, 989, fig. 4.</comment></tp:nomenclature-citation></tp:nomenclature-citation-list></tp:nomenclature><tp:treatment-sec sec-type="Material examined"><title>Material examined.</title><p><bold>Type specimens.</bold> Holotype, specimen number MTQ G65793. Colony in two pieces, 5 polyps on a 2.5 × 2.0 cm stone and 4 polyps on a 2.0 × 1.0 cm stone (originally one colony). Polyps approximately 2.3–5.0 mm in diameter, and approximately 2.5–3.0 mm in height from stoloniferous coenenchyme. Polyps and coenenchyme encrusted with irregularly sized and colored sand grains. There was no noticeable variation between holotype and other specimens. Preserved in 99.5% ethanol.
                        </p><p><italic><tp:taxon-name>Paratype</tp:taxon-name></italic> (fromAustralia): Paratype 1. Specimen number NSMT Co1554. North West Reef, Queensland, at 10 m by JDR, November 17, 2009.
                        </p><p><bold>Type locality.</bold>Australia, Queensland: Great Barrier Reef, Sykes Reef, <named-content xmlns:xlink="http://www.w3.org/1999/xlink" content-type="dwc:verbatimCoordinates" xlink:type="simple">23.4322°S, 152.0338°E</named-content>, reef with coral rubble, at 4 m, 23 November 2009, JDR leg.
                        </p><p><bold>Other material</bold> (all from Great Barrier Reef, Queensland, Australia; coll. JDR): Sykes Reef MISE HI-141 to 145 (n=5), 18-21 m, 18 November 2009; MISE HI-209, 28 m, 23 November 2009; MISE HI-214, 9 m, 23 November 2009; MISE HI101114-13, 29 m, 14 November 2010. Heron Island Channel, MISE HI-199 to 200 (n=2), 22-23 m, 22 November 2009; MISE HI-224 to 225, 227 (n=3), 25-26 m, 24 November 24 2009; MISE HI-231, 23 m, 24 November 2009 (see also <xref ref-type="table" rid="T2">Table 2</xref>).
                        </p></tp:treatment-sec><tp:treatment-sec sec-type="Description"><title>Description.</title><p><italic>Size</italic>: Polyps in situ approximately 2–5 mm in diameter when open, and approximately 2–3 mm in height.
                        </p><p><italic>Morphology:</italic> <italic><tp:taxon-name>Neozoanthus caleyi</tp:taxon-name></italic> sp. n.has 28 to 40 (average 33±3.9, n=18 polyps on 8 colonies) conical tentacles. Tentacles are usually shorter than the expanded oral disk diameter (e.g. 50-80% of oral disk width). Tentacles may be grayish-blue, yellow, or transparent, often with black, white, or fluorescent blue bands or patterning (<xref ref-type="fig" rid="F3">Figure 3</xref>). Well-developed, simple endodermal sphincter. No bractae are visible. All specimens are zooxanthellate. Polyps are externally heavily encrusted with sand and other particles of irregular sizes, excepting the oral end, which is free of encrustation and appears a bluish-gray similar to as seen in some <italic><tp:taxon-name>Zoanthus</tp:taxon-name></italic> species. When fully contracted, the sand-free oral end is often not visible, and polyps resemble small balls of sand. Polyps extend well clear of reduced or stoloniferous coenenchyme (<xref ref-type="fig" rid="F3">Figure 3</xref>). Oral disks ma<!--PageBreak-->y be a variety of colors, including light gray-blue, white, or deep wine red. Occasionally, white, yellow, or light blue dots may be seen on the oral disk in regular circular patterns, and the oral opening (mouth) is often white in color. A “skirt” of different coloration (usually white or lighter coloration than remainder of oral disk) covering up to approximately 90 degrees of the oral disk is often seen in the area of the dorsal directive. Colonies consist of tens to &lt;100 polyps, connected by stolons with no well-developed coenenchyme.
                        </p><p><italic>Cnidae</italic>: Basitrichs and microbases (often difficult to distinguish), holotrichs (large and small), spirocysts (see Table S1, <xref ref-type="fig" rid="F5">Figure 5</xref>).
                        </p></tp:treatment-sec><tp:treatment-sec sec-type="Differential diagnosis"><title>Differential diagnosis.</title><p>Differs from <italic><tp:taxon-name>Neozoanthus tulearensis</tp:taxon-name></italic> Herberts, 1972 and <italic><tp:taxon-name>Neozoanthus uchina</tp:taxon-name></italic>sp. n. with regards to distribution (southern Great Barrier Reef as opposed to Madagascar and Ryukyu Archipelago, respectively), coloration (no yellow observed in any <italic><tp:taxon-name>Neozoanthus uchina</tp:taxon-name></italic> sp. n.), and tentacle count (<italic><tp:taxon-name>Neozoanthus tulearensis</tp:taxon-name></italic> = 38 to 44 tentacles (n= 8 colonies; 18 polyps), <italic><tp:taxon-name>Neozoanthus uchina</tp:taxon-name></italic> sp. n. = average 38±3.0 tentacles, n= 9 colonies; 24 polyps). The two new <italic><tp:taxon-name>Neozoanthus</tp:taxon-name></italic> species’ tentacle counts are statistically significant (t-test, p&lt;0.001). The two new <italic><tp:taxon-name>Neozoanthus</tp:taxon-name></italic> species mt 16S rDNA sequences differ by three base pairs (<xref ref-type="bibr" rid="B10">Reimer et al. 2011a</xref>).
                        </p></tp:treatment-sec><tp:treatment-sec sec-type="Etymology"><title>Etymology.</title><p>Named for Dr. Julian Caley, the leader of the Australian Census of Coral Reef Ecosystems (CReefs) project. Dr. Caley’s acceptance of the first author’s participation in CReefs led to the discovery of this species. Noun in genitive.</p></tp:treatment-sec><tp:treatment-sec sec-type="Habitat, ecology and distribution"><title>Habitat, ecology and distribution.</title><p>Specimens from the Great Barrier Reef were found at depths from 4 to 29 m. Despite repeated surveys, no <italic><tp:taxon-name>Neozoanthus caleyi</tp:taxon-name></italic> sp. n. have been found further north around Lizard Island despite zoanthid-focused surveys (<xref ref-type="bibr" rid="B1">Burnett et al. 1997</xref>; J.D. Reimer &amp; T. Fujii, unpublished data), and it may be that this species is limited to a subtropical distribution in the Great Barrier Reef.
                        </p><p><italic><tp:taxon-name>Neozoanthus caleyi</tp:taxon-name></italic> sp. n., although not found at many locations surveyed, was locally common, particularly at locations that were characterized by strong currents and some sedimentation, with large coarse sand particles scattered over the bottom or rocks, for example on the bottom of Heron Channel. Preference for such environments may be related to its encrustation patterns. Colonies were never found in locations completely exposed to light, yet all colonies were zooxanthellate. Most colonies were relatively small, consisting of tens (not hundreds) of polyps, with polyps spread out and connected by thin stolons (<xref ref-type="fig" rid="F3">Figure 3</xref>).
                        </p></tp:treatment-sec><tp:treatment-sec sec-type="Notes"><title>Notes.</title><p>This species can close its polyps much more rapidly than those of other zooxanthellate zoanthid genera (Reimer pers. obs).</p><table-wrap position="float" orientation="portrait" id="T3"><label>Table 3.</label><caption><p>Comparison of various features of <italic><tp:taxon-name>Neozoanthus tulearensis</tp:taxon-name></italic> Herberts, 1972, <italic><tp:taxon-name>Neozoanthus caleyi</tp:taxon-name></italic> sp.n. and <italic><tp:taxon-name>Neozoanthus uchina</tp:taxon-name></italic> sp. n.</p></caption><table><tbody><tr><td rowspan="1" colspan="1"><bold>Morphological character</bold>
                                        </td><td rowspan="1" colspan="1"><bold><italic><tp:taxon-name>Neozoanthus tulearensis</tp:taxon-name></italic></bold>
                                        </td><td rowspan="1" colspan="1"><bold><italic><tp:taxon-name>Neozoanthus uchina</tp:taxon-name></italic> sp. n</bold>.
                                        </td><td rowspan="1" colspan="1"><bold><italic><tp:taxon-name>Neozoanthus caleyi</tp:taxon-name></italic> sp. n</bold>.
                                        </td></tr><tr><td rowspan="1" colspan="1">Distribution</td><td rowspan="1" colspan="1">NE Madagascar</td><td rowspan="1" colspan="1">Middle Ryukyu Islands, Okinawa, Japan</td><td rowspan="1" colspan="1">Heron Island, Great Barrier Reef, Australia</td></tr><tr><td rowspan="1" colspan="1">Depth</td><td rowspan="1" colspan="1">No data</td><td rowspan="1" colspan="1">Intertidal to 25 m</td><td rowspan="1" colspan="1">4 to 29 m</td></tr><tr><td rowspan="1" colspan="1">Oral disk color</td><td rowspan="1" colspan="1">Greenish-beige to yellow</td><td rowspan="1" colspan="1">Light gray-blue, white, rust or deep wine red</td><td rowspan="1" colspan="1">Light gray-blue, white, or deep wine red</td></tr><tr><td rowspan="1" colspan="1">Polyp diameter (mm)</td><td rowspan="1" colspan="1">1.5 to 5.0</td><td rowspan="1" colspan="1">2.2 to 5.1</td><td rowspan="1" colspan="1">2.3 to 5.0</td></tr><tr><td rowspan="1" colspan="1">Polyp height (mm)</td><td rowspan="1" colspan="1">2.0 to 12.0</td><td rowspan="1" colspan="1">2.0 to 8.5</td><td rowspan="1" colspan="1">2.5 to 3.0</td></tr><tr><td rowspan="1" colspan="1">Number of tentacles (avg. ± SE)</td><td rowspan="1" colspan="1">38–44</td><td rowspan="1" colspan="1">32–42 (38±3.0)</td><td rowspan="1" colspan="1">28–40 (33±3.9)</td></tr><tr><td rowspan="1" colspan="1">Cnidae</td><td rowspan="1" colspan="1"/><td rowspan="1" colspan="1"/><td rowspan="1" colspan="1"/></tr><tr><td rowspan="1" colspan="1">Column</td><td rowspan="1" colspan="1">Microbasic mastigophores</td><td rowspan="1" colspan="1">Holotrichs</td><td rowspan="1" colspan="1">Holotrichs</td></tr><tr><td rowspan="1" colspan="1">Pharynx</td><td rowspan="1" colspan="1">Microbasic mastigophores</td><td rowspan="1" colspan="1">Holotrichs, basitrichs, spirocysts</td><td rowspan="1" colspan="1">Holotrichs, basitrichs</td></tr><tr><td rowspan="1" colspan="1">Tentacles</td><td rowspan="1" colspan="1">Holotrichs, spirocysts</td><td rowspan="1" colspan="1">Holotrichs, basitrichs, spirocysts</td><td rowspan="1" colspan="1">Holotrichs, basitrichs, spirocysts</td></tr><tr><td rowspan="1" colspan="1">Filaments</td><td rowspan="1" colspan="1">Holotrichs, microbasic mastigophores</td><td rowspan="1" colspan="1">Holotrichs, <italic>p</italic>-mastigophores
                                        </td><td rowspan="1" colspan="1">Holotrichs, basitrichs,  <italic>p</italic>-mastigophores
                                        </td></tr></tbody></table></table-wrap><fig id="F3" position="float" orientation="portrait"><label>Figure 3.</label><caption><p><italic><tp:taxon-name>Neozoanthus caleyi</tp:taxon-name></italic> sp. n. in situ around Heron Island on the Great Barrier Reef, Queensland, Australia. <bold>A</bold> Specimen HI214 at Sykes Reef, depth=9 m, November 23, 2009 <bold>B</bold> Close-up of a single polyp showing yellow coloration at base of tentacles; specimen HI145 at Sykes Reef, depth=18 m, November 18, 2009 <bold>C</bold> Specimen HI231 at Heron Channel, depth=23 m, November 24, 2009 <bold>D</bold> Uncollected specimen at Heron Channel, depth=approximately 20 m, November 2011. Scales approximately 1 cm. <bold>A, B</bold> taken by JD Reimer, <bold>C, D</bold> taken by Gary Cranitch.</p></caption><graphic xmlns:xlink="http://www.w3.org/1999/xlink" xlink:href="ZooKeys-246-069-g003.jpg" position="float" orientation="portrait" xlink:type="simple"/></fig></tp:treatment-sec><tp:treatment-sec sec-type="DNA Sequences"><title>DNA Sequences.</title><p>Originally listed in Table S1 in <xref ref-type="bibr" rid="B10">Reimer et al. (2011a)</xref>.
                        </p><p>Cytochrome oxidase subunit I: HM991247-HM991257</p><p>Mitochondrial 16S ribosomal DNA: HM991230-HM991242</p></tp:treatment-sec><tp:treatment-sec><!--Section generated to contain objects referenced in tp:taxon-treatment.--><fig id="F2" position="float" orientation="portrait"><label>Figure 2.</label><caption><p>Longitudinal section of <italic><tp:taxon-name>Neozoanthus caleyi</tp:taxon-name></italic> sp. n. specimen HI225 showing endodermal sphincter muscle (=sm). <bold>A</bold> Light microscope <bold>B</bold> scanning electron microscope. Both scales =200 µm.</p></caption><graphic xmlns:xlink="http://www.w3.org/1999/xlink" xlink:href="ZooKeys-246-069-g002.jpg" position="float" orientation="portrait" xlink:type="simple"/></fig><fig id="F5" position="float" orientation="portrait"><label>Figure 5.</label><caption><p>Cnidae of <italic><tp:taxon-name>Neozoanthus caleyi</tp:taxon-name></italic> sp. n. and <italic><tp:taxon-name>Neozoanthus uchina</tp:taxon-name></italic> sp. n. from the tentacles, pharynx, and filaments showing their relative size. Type abbreviations: <bold>Sp</bold>=spirocysts, <bold>H</bold>=holotrichs, <bold>LH</bold>=large holotrichs, <bold>SH</bold>=small holotrichs, <bold>B</bold>=basitrichs, <bold>SH?</bold>=potential small holotrichs, <bold>pM</bold>=<italic>p</italic>-mastigophores. Size and frequency data are given in Table S1.</p></caption><graphic xmlns:xlink="http://www.w3.org/1999/xlink" xlink:href="ZooKeys-246-069-g005.jpg" position="float" orientation="portrait" xlink:type="simple"/></fig><table-wrap position="float" orientation="portrait" id="T2"><label>Table 2.</label><caption><p><italic><tp:taxon-name>Neozoanthus</tp:taxon-name></italic> specimens examined in this study with cytochrome oxidase subunit I (COI) and mitochondrial 16S ribosomal DNA (mt 16S rDNA) GenBank Accession Numbers. Data based on similar table in <xref ref-type="bibr" rid="B10">Reimer et al. (2011a)</xref>.</p></caption><table><tbody><tr><th rowspan="1" colspan="1"><bold>Specimen number</bold>
                                </th><th rowspan="1" colspan="1"><bold>Species</bold>
                                </th><th rowspan="1" colspan="1"><bold>Collection location</bold>
                                </th><th rowspan="1" colspan="1"><bold>Latitude and longitude</bold>
                                </th><th rowspan="1" colspan="1"><bold>Depth (m)</bold>
                                </th><th rowspan="1" colspan="1"><bold>Collection date</bold>
                                </th><th rowspan="1" colspan="1"><bold>Collector(s)</bold>
                                </th><th rowspan="1" colspan="1"><bold>COI</bold>
                                </th><th rowspan="1" colspan="1"><bold>mt 16S rDNA</bold>
                                </th></tr><tr><td rowspan="1" colspan="1">NSMT Co1554</td><td rowspan="1" colspan="1"><italic><tp:taxon-name>Neozoanthus caleyi</tp:taxon-name></italic>
                                </td><td rowspan="1" colspan="1">North West Reef, GBR, Australia</td><td rowspan="1" colspan="1"><named-content xmlns:xlink="http://www.w3.org/1999/xlink" content-type="dwc:verbatimCoordinates" xlink:type="simple">23.3180°S, 151.7170°E</named-content>
                                </td><td rowspan="1" colspan="1">10</td><td rowspan="1" colspan="1">Nov. 17, 2009</td><td rowspan="1" colspan="1">JD Reimer</td><td rowspan="1" colspan="1">NA</td><td rowspan="1" colspan="1">NA</td></tr><tr><td rowspan="1" colspan="1">HI141</td><td rowspan="1" colspan="1"><italic><tp:taxon-name>Neozoanthus caleyi</tp:taxon-name></italic>
                                </td><td rowspan="1" colspan="1">Sykes Reef, GBR, Australia</td><td rowspan="1" colspan="1"><named-content xmlns:xlink="http://www.w3.org/1999/xlink" content-type="dwc:verbatimCoordinates" xlink:type="simple">23.4322°S, 152.034°E</named-content>
                                </td><td rowspan="1" colspan="1">21</td><td rowspan="1" colspan="1">Nov. 18, 2009</td><td rowspan="1" colspan="1">JD Reimer</td><td rowspan="1" colspan="1"><ext-link xmlns:xlink="http://www.w3.org/1999/xlink" ext-link-type="uri" xlink:href="http://www.ncbi.nlm.nih.gov/nuccore/HM991247" xlink:type="simple">HM991247"</ext-link>
                                </td><td rowspan="1" colspan="1"><ext-link xmlns:xlink="http://www.w3.org/1999/xlink" ext-link-type="uri" xlink:href="http://www.ncbi.nlm.nih.gov/nuccore/HM991230" xlink:type="simple">HM991230"</ext-link>
                                </td></tr><tr><td rowspan="1" colspan="1">HI142</td><td rowspan="1" colspan="1"><italic><tp:taxon-name>Neozoanthus caleyi</tp:taxon-name></italic>
                                </td><td rowspan="1" colspan="1">Sykes Reef, GBR, Australia</td><td rowspan="1" colspan="1"><named-content xmlns:xlink="http://www.w3.org/1999/xlink" content-type="dwc:verbatimCoordinates" xlink:type="simple">23.4322°S, 152.0338°E</named-content>
                                </td><td rowspan="1" colspan="1">21</td><td rowspan="1" colspan="1">Nov. 18, 2009</td><td rowspan="1" colspan="1">JD Reimer</td><td rowspan="1" colspan="1"><ext-link xmlns:xlink="http://www.w3.org/1999/xlink" ext-link-type="uri" xlink:href="http://www.ncbi.nlm.nih.gov/nuccore/HM991248" xlink:type="simple">HM991248"</ext-link>
                                </td><td rowspan="1" colspan="1"><ext-link xmlns:xlink="http://www.w3.org/1999/xlink" ext-link-type="uri" xlink:href="http://www.ncbi.nlm.nih.gov/nuccore/HM991231" xlink:type="simple">HM991231"</ext-link>
                                </td></tr><tr><td rowspan="1" colspan="1">HI143</td><td rowspan="1" colspan="1"><italic><tp:taxon-name>Neozoanthus caleyi</tp:taxon-name></italic>
                                </td><td rowspan="1" colspan="1">Sykes Reef, GBR, Australia</td><td rowspan="1" colspan="1"><named-content xmlns:xlink="http://www.w3.org/1999/xlink" content-type="dwc:verbatimCoordinates" xlink:type="simple">23.4322°S, 152.0338°E</named-content>
                                </td><td rowspan="1" colspan="1">21</td><td rowspan="1" colspan="1">Nov. 18, 2009</td><td rowspan="1" colspan="1">JD Reimer</td><td rowspan="1" colspan="1">NA</td><td rowspan="1" colspan="1"><ext-link xmlns:xlink="http://www.w3.org/1999/xlink" ext-link-type="uri" xlink:href="http://www.ncbi.nlm.nih.gov/nuccore/HM991232" xlink:type="simple">HM991232"</ext-link>
                                </td></tr><tr><td rowspan="1" colspan="1">HI144</td><td rowspan="1" colspan="1"><italic><tp:taxon-name>Neozoanthus caleyi</tp:taxon-name></italic>
                                </td><td rowspan="1" colspan="1">Sykes Reef, GBR, Australia</td><td rowspan="1" colspan="1"><named-content xmlns:xlink="http://www.w3.org/1999/xlink" content-type="dwc:verbatimCoordinates" xlink:type="simple">23.4322°S, 152.0338°E</named-content>
                                </td><td rowspan="1" colspan="1">20</td><td rowspan="1" colspan="1">Nov. 18, 2009</td><td rowspan="1" colspan="1">JD Reimer</td><td rowspan="1" colspan="1">NA</td><td rowspan="1" colspan="1"><ext-link xmlns:xlink="http://www.w3.org/1999/xlink" ext-link-type="uri" xlink:href="http://www.ncbi.nlm.nih.gov/nuccore/HM991233" xlink:type="simple">HM991233"</ext-link>
                                </td></tr><tr><td rowspan="1" colspan="1">HI145</td><td rowspan="1" colspan="1"><italic><tp:taxon-name>Neozoanthus caleyi</tp:taxon-name></italic>
                                </td><td rowspan="1" colspan="1">Sykes Reef, GBR, Australia</td><td rowspan="1" colspan="1"><named-content xmlns:xlink="http://www.w3.org/1999/xlink" content-type="dwc:verbatimCoordinates" xlink:type="simple">23.4322°S, 152.0338°E</named-content>
                                </td><td rowspan="1" colspan="1">18</td><td rowspan="1" colspan="1">Nov. 18, 2009</td><td rowspan="1" colspan="1">JD Reimer</td><td rowspan="1" colspan="1"><ext-link xmlns:xlink="http://www.w3.org/1999/xlink" ext-link-type="uri" xlink:href="http://www.ncbi.nlm.nih.gov/nuccore/HM991249" xlink:type="simple">HM991249"</ext-link>
                                </td><td rowspan="1" colspan="1"><ext-link xmlns:xlink="http://www.w3.org/1999/xlink" ext-link-type="uri" xlink:href="http://www.ncbi.nlm.nih.gov/nuccore/HM991234" xlink:type="simple">HM991234"</ext-link>
                                </td></tr><tr><td rowspan="1" colspan="1">HI199</td><td rowspan="1" colspan="1"><italic><tp:taxon-name>Neozoanthus caleyi</tp:taxon-name></italic>
                                </td><td rowspan="1" colspan="1">Heron Channel, GBR, Australia</td><td rowspan="1" colspan="1"><named-content xmlns:xlink="http://www.w3.org/1999/xlink" content-type="dwc:verbatimCoordinates" xlink:type="simple">23.4448°S, 151.9504°E</named-content>
                                </td><td rowspan="1" colspan="1">22</td><td rowspan="1" colspan="1">Nov. 22, 2009</td><td rowspan="1" colspan="1">JD Reimer</td><td rowspan="1" colspan="1">NA</td><td rowspan="1" colspan="1">NA</td></tr><tr><td rowspan="1" colspan="1">HI200</td><td rowspan="1" colspan="1"><italic><tp:taxon-name>Neozoanthus caleyi</tp:taxon-name></italic>
                                </td><td rowspan="1" colspan="1">Heron Channel, GBR, Australia</td><td rowspan="1" colspan="1"><named-content xmlns:xlink="http://www.w3.org/1999/xlink" content-type="dwc:verbatimCoordinates" xlink:type="simple">23.4448°S, 151.9504°E</named-content>
                                </td><td rowspan="1" colspan="1">23</td><td rowspan="1" colspan="1">Nov. 22, 2009</td><td rowspan="1" colspan="1">JD Reimer</td><td rowspan="1" colspan="1"><ext-link xmlns:xlink="http://www.w3.org/1999/xlink" ext-link-type="uri" xlink:href="http://www.ncbi.nlm.nih.gov/nuccore/HM991250" xlink:type="simple">HM991250"</ext-link>
                                </td><td rowspan="1" colspan="1"><ext-link xmlns:xlink="http://www.w3.org/1999/xlink" ext-link-type="uri" xlink:href="http://www.ncbi.nlm.nih.gov/nuccore/HM991235" xlink:type="simple">HM991235"</ext-link>
                                </td></tr><tr><td rowspan="1" colspan="1">HI209</td><td rowspan="1" colspan="1"><italic><tp:taxon-name>Neozoanthus caleyi</tp:taxon-name></italic>
                                </td><td rowspan="1" colspan="1">Sykes Reef, GBR, Australia</td><td rowspan="1" colspan="1"><named-content xmlns:xlink="http://www.w3.org/1999/xlink" content-type="dwc:verbatimCoordinates" xlink:type="simple">23.4322°S, 152.0338°E</named-content>
                                </td><td rowspan="1" colspan="1">28</td><td rowspan="1" colspan="1">Nov. 23, 2009</td><td rowspan="1" colspan="1">JD Reimer</td><td rowspan="1" colspan="1"><ext-link xmlns:xlink="http://www.w3.org/1999/xlink" ext-link-type="uri" xlink:href="http://www.ncbi.nlm.nih.gov/nuccore/HM991251" xlink:type="simple">HM991251"</ext-link>
                                </td><td rowspan="1" colspan="1"><ext-link xmlns:xlink="http://www.w3.org/1999/xlink" ext-link-type="uri" xlink:href="http://www.ncbi.nlm.nih.gov/nuccore/HM991236" xlink:type="simple">HM991236"</ext-link>
                                </td></tr><tr><td rowspan="1" colspan="1">HI214</td><td rowspan="1" colspan="1"><italic><tp:taxon-name>Neozoanthus caleyi</tp:taxon-name></italic>
                                </td><td rowspan="1" colspan="1">Sykes Reef, GBR, Australia</td><td rowspan="1" colspan="1"><named-content xmlns:xlink="http://www.w3.org/1999/xlink" content-type="dwc:verbatimCoordinates" xlink:type="simple">23.4322°S, 152.0338°E</named-content>
                                </td><td rowspan="1" colspan="1">9</td><td rowspan="1" colspan="1">Nov. 23, 2009</td><td rowspan="1" colspan="1">JD Reimer</td><td rowspan="1" colspan="1"><ext-link xmlns:xlink="http://www.w3.org/1999/xlink" ext-link-type="uri" xlink:href="http://www.ncbi.nlm.nih.gov/nuccore/HM991252" xlink:type="simple">HM991252"</ext-link>
                                </td><td rowspan="1" colspan="1"><ext-link xmlns:xlink="http://www.w3.org/1999/xlink" ext-link-type="uri" xlink:href="http://www.ncbi.nlm.nih.gov/nuccore/HM991237" xlink:type="simple">HM991237"</ext-link>
                                </td></tr><tr><td rowspan="1" colspan="1">MTQ G65793</td><td rowspan="1" colspan="1"><italic><tp:taxon-name>Neozoanthus caleyi</tp:taxon-name></italic>
                                </td><td rowspan="1" colspan="1">Sykes Reef, GBR, Australia</td><td rowspan="1" colspan="1"><named-content xmlns:xlink="http://www.w3.org/1999/xlink" content-type="dwc:verbatimCoordinates" xlink:type="simple">23.4322°S, 152.0338°E</named-content>
                                </td><td rowspan="1" colspan="1">4</td><td rowspan="1" colspan="1">Nov. 23, 2009</td><td rowspan="1" colspan="1">JD Reimer</td><td rowspan="1" colspan="1"><ext-link xmlns:xlink="http://www.w3.org/1999/xlink" ext-link-type="uri" xlink:href="http://www.ncbi.nlm.nih.gov/nuccore/HM991253" xlink:type="simple">HM991253"</ext-link>
                                </td><td rowspan="1" colspan="1"><ext-link xmlns:xlink="http://www.w3.org/1999/xlink" ext-link-type="uri" xlink:href="http://www.ncbi.nlm.nih.gov/nuccore/HM991238" xlink:type="simple">HM991238"</ext-link>
                                </td></tr><tr><td rowspan="1" colspan="1">HI224</td><td rowspan="1" colspan="1"><italic><tp:taxon-name>Neozoanthus caleyi</tp:taxon-name></italic>
                                </td><td rowspan="1" colspan="1">Heron Channel, GBR, Australia</td><td rowspan="1" colspan="1"><named-content xmlns:xlink="http://www.w3.org/1999/xlink" content-type="dwc:verbatimCoordinates" xlink:type="simple">23.4532°S, 151.9005°E</named-content>
                                </td><td rowspan="1" colspan="1">26</td><td rowspan="1" colspan="1">Nov. 24, 2009</td><td rowspan="1" colspan="1">JD Reimer</td><td rowspan="1" colspan="1"><ext-link xmlns:xlink="http://www.w3.org/1999/xlink" ext-link-type="uri" xlink:href="http://www.ncbi.nlm.nih.gov/nuccore/HM991254" xlink:type="simple">HM991254"</ext-link>
                                </td><td rowspan="1" colspan="1"><ext-link xmlns:xlink="http://www.w3.org/1999/xlink" ext-link-type="uri" xlink:href="http://www.ncbi.nlm.nih.gov/nuccore/HM991239" xlink:type="simple">HM991239"</ext-link>
                                </td></tr><tr><td rowspan="1" colspan="1">HI225</td><td rowspan="1" colspan="1"><italic><tp:taxon-name>Neozoanthus caleyi</tp:taxon-name></italic>
                                </td><td rowspan="1" colspan="1">Heron Channel, GBR, Australia</td><td rowspan="1" colspan="1"><named-content xmlns:xlink="http://www.w3.org/1999/xlink" content-type="dwc:verbatimCoordinates" xlink:type="simple">23.4532°S, 151.9005°E</named-content>
                                </td><td rowspan="1" colspan="1">25</td><td rowspan="1" colspan="1">Nov. 24, 2009</td><td rowspan="1" colspan="1">JD Reimer</td><td rowspan="1" colspan="1"><ext-link xmlns:xlink="http://www.w3.org/1999/xlink" ext-link-type="uri" xlink:href="http://www.ncbi.nlm.nih.gov/nuccore/HM991255" xlink:type="simple">HM991255"</ext-link>
                                </td><td rowspan="1" colspan="1"><ext-link xmlns:xlink="http://www.w3.org/1999/xlink" ext-link-type="uri" xlink:href="http://www.ncbi.nlm.nih.gov/nuccore/HM991240" xlink:type="simple">HM991240"</ext-link>
                                </td></tr><tr><td rowspan="1" colspan="1">HI227</td><td rowspan="1" colspan="1"><italic><tp:taxon-name>Neozoanthus caleyi</tp:taxon-name></italic>
                                </td><td rowspan="1" colspan="1">Heron Channel, GBR, Australia</td><td rowspan="1" colspan="1"><named-content xmlns:xlink="http://www.w3.org/1999/xlink" content-type="dwc:verbatimCoordinates" xlink:type="simple">23.4532°S, 151.9005°E</named-content>
                                </td><td rowspan="1" colspan="1">25</td><td rowspan="1" colspan="1">Nov. 24, 2009</td><td rowspan="1" colspan="1">JD Reimer</td><td rowspan="1" colspan="1"><ext-link xmlns:xlink="http://www.w3.org/1999/xlink" ext-link-type="uri" xlink:href="http://www.ncbi.nlm.nih.gov/nuccore/HM991256" xlink:type="simple">HM991256"</ext-link>
                                </td><td rowspan="1" colspan="1"><ext-link xmlns:xlink="http://www.w3.org/1999/xlink" ext-link-type="uri" xlink:href="http://www.ncbi.nlm.nih.gov/nuccore/HM991241" xlink:type="simple">HM991241"</ext-link>
                                </td></tr><tr><td rowspan="1" colspan="1">HI231</td><td rowspan="1" colspan="1"><italic><tp:taxon-name>Neozoanthus caleyi</tp:taxon-name></italic>
                                </td><td rowspan="1" colspan="1">Heron Channel, GBR, Australia</td><td rowspan="1" colspan="1"><named-content xmlns:xlink="http://www.w3.org/1999/xlink" content-type="dwc:verbatimCoordinates" xlink:type="simple">23.4530°S, 151.9171°E</named-content>
                                </td><td rowspan="1" colspan="1">23</td><td rowspan="1" colspan="1">Nov. 24, 2009</td><td rowspan="1" colspan="1">JD Reimer</td><td rowspan="1" colspan="1"><ext-link xmlns:xlink="http://www.w3.org/1999/xlink" ext-link-type="uri" xlink:href="http://www.ncbi.nlm.nih.gov/nuccore/HM991257" xlink:type="simple">HM991257"</ext-link>
                                </td><td rowspan="1" colspan="1"><ext-link xmlns:xlink="http://www.w3.org/1999/xlink" ext-link-type="uri" xlink:href="http://www.ncbi.nlm.nih.gov/nuccore/HM991242" xlink:type="simple">HM991242"</ext-link>
                                </td></tr><tr><td rowspan="1" colspan="1">HI101114-13</td><td rowspan="1" colspan="1"><italic><tp:taxon-name>Neozoanthus caleyi</tp:taxon-name></italic>
                                </td><td rowspan="1" colspan="1">Sykes Reef, GBR, Australia</td><td rowspan="1" colspan="1"><named-content xmlns:xlink="http://www.w3.org/1999/xlink" content-type="dwc:verbatimCoordinates" xlink:type="simple">23.4316°S, 152.0493°E</named-content>
                                </td><td rowspan="1" colspan="1">29</td><td rowspan="1" colspan="1">Nov. 14, 2010</td><td rowspan="1" colspan="1">JD Reimer</td><td rowspan="1" colspan="1">NA</td><td rowspan="1" colspan="1">NA</td></tr><tr><td rowspan="1" colspan="1">RMNH Coel 40098</td><td rowspan="1" colspan="1"><italic><tp:taxon-name>Neozoanthus uchina</tp:taxon-name></italic>
                                </td><td rowspan="1" colspan="1">Manza, Okinawa, Japan</td><td rowspan="1" colspan="1"><named-content xmlns:xlink="http://www.w3.org/1999/xlink" content-type="dwc:verbatimCoordinates" xlink:type="simple">26.5047°N, 127.8450°E</named-content>
                                </td><td rowspan="1" colspan="1">25</td><td rowspan="1" colspan="1">Sept. 1, 2008</td><td rowspan="1" colspan="1">JD Reimer et al.</td><td rowspan="1" colspan="1">NA</td><td rowspan="1" colspan="1">NA</td></tr><tr><td rowspan="1" colspan="1">MISE 545</td><td rowspan="1" colspan="1"><italic><tp:taxon-name>Neozoanthus uchina</tp:taxon-name></italic>
                                </td><td rowspan="1" colspan="1">Teniya, Okinawa, Japan</td><td rowspan="1" colspan="1"><named-content xmlns:xlink="http://www.w3.org/1999/xlink" content-type="dwc:verbatimCoordinates" xlink:type="simple">26.5638°N, 128.1408°E</named-content>
                                </td><td rowspan="1" colspan="1">1 to 2</td><td rowspan="1" colspan="1">Sept. 5, 2008</td><td rowspan="1" colspan="1">JD Reimer et al.</td><td rowspan="1" colspan="1">NA</td><td rowspan="1" colspan="1">NA</td></tr><tr><td rowspan="1" colspan="1">MISE 546</td><td rowspan="1" colspan="1"><italic><tp:taxon-name>Neozoanthus uchina</tp:taxon-name></italic>
                                </td><td rowspan="1" colspan="1">Teniya, Okinawa, Japan</td><td rowspan="1" colspan="1"><named-content xmlns:xlink="http://www.w3.org/1999/xlink" content-type="dwc:verbatimCoordinates" xlink:type="simple">26.5638°N, 128.1408°E</named-content>
                                </td><td rowspan="1" colspan="1">1 to 2</td><td rowspan="1" colspan="1">Sept. 5, 2008</td><td rowspan="1" colspan="1">JD Reimer et al.</td><td rowspan="1" colspan="1">NA</td><td rowspan="1" colspan="1">NA</td></tr><tr><td rowspan="1" colspan="1">USNM 1194728</td><td rowspan="1" colspan="1"><italic><tp:taxon-name>Neozoanthus uchina</tp:taxon-name></italic>
                                </td><td rowspan="1" colspan="1">Teniya, Okinawa, Japan</td><td rowspan="1" colspan="1"><named-content xmlns:xlink="http://www.w3.org/1999/xlink" content-type="dwc:verbatimCoordinates" xlink:type="simple">26.5638°N, 128.1408°E</named-content>
                                </td><td rowspan="1" colspan="1">1 to 2</td><td rowspan="1" colspan="1">Sept. 5, 2008</td><td rowspan="1" colspan="1">JD Reimer et al.</td><td rowspan="1" colspan="1"><ext-link xmlns:xlink="http://www.w3.org/1999/xlink" ext-link-type="uri" xlink:href="http://www.ncbi.nlm.nih.gov/nuccore/HM991246" xlink:type="simple">HM991246"</ext-link>
                                </td><td rowspan="1" colspan="1"><ext-link xmlns:xlink="http://www.w3.org/1999/xlink" ext-link-type="uri" xlink:href="http://www.ncbi.nlm.nih.gov/nuccore/HM991227" xlink:type="simple">HM991227"</ext-link>
                                </td></tr><tr><td rowspan="1" colspan="1">MISE 549</td><td rowspan="1" colspan="1"><italic><tp:taxon-name>Neozoanthus uchina</tp:taxon-name></italic>
                                </td><td rowspan="1" colspan="1">Teniya, Okinawa, Japan</td><td rowspan="1" colspan="1"><named-content xmlns:xlink="http://www.w3.org/1999/xlink" content-type="dwc:verbatimCoordinates" xlink:type="simple">26.5638°N, 128.1408°E</named-content>
                                </td><td rowspan="1" colspan="1">1 to 2</td><td rowspan="1" colspan="1">Sept. 5, 2008</td><td rowspan="1" colspan="1">JD Reimer et al.</td><td rowspan="1" colspan="1">NA</td><td rowspan="1" colspan="1">NA</td></tr><tr><td rowspan="1" colspan="1">NSMT Co1553</td><td rowspan="1" colspan="1"><italic><tp:taxon-name>Neozoanthus uchina</tp:taxon-name></italic>
                                </td><td rowspan="1" colspan="1">Teniya, Okinawa, Japan</td><td rowspan="1" colspan="1"><named-content xmlns:xlink="http://www.w3.org/1999/xlink" content-type="dwc:verbatimCoordinates" xlink:type="simple">26.5638°N, 128.1408°E</named-content>
                                </td><td rowspan="1" colspan="1">1 to 2</td><td rowspan="1" colspan="1">Sept. 5, 2008</td><td rowspan="1" colspan="1">JD Reimer et al.</td><td rowspan="1" colspan="1"><ext-link xmlns:xlink="http://www.w3.org/1999/xlink" ext-link-type="uri" xlink:href="http://www.ncbi.nlm.nih.gov/nuccore/HM991243" xlink:type="simple">HM991243"</ext-link>
                                </td><td rowspan="1" colspan="1">NA</td></tr><tr><td rowspan="1" colspan="1">MISE 560</td><td rowspan="1" colspan="1"><italic><tp:taxon-name>Neozoanthus uchina</tp:taxon-name></italic>
                                </td><td rowspan="1" colspan="1">Yona, Okinawa, Japan</td><td rowspan="1" colspan="1"><named-content xmlns:xlink="http://www.w3.org/1999/xlink" content-type="dwc:verbatimCoordinates" xlink:type="simple">26.7684°N, 128.1976°E</named-content>
                                </td><td rowspan="1" colspan="1">13</td><td rowspan="1" colspan="1">Sept. 24, 2008</td><td rowspan="1" colspan="1">JD Reimer, T Fujii</td><td rowspan="1" colspan="1">NA</td><td rowspan="1" colspan="1">NA</td></tr><tr><td rowspan="1" colspan="1">MISE 1092</td><td rowspan="1" colspan="1"><italic><tp:taxon-name>Neozoanthus uchina</tp:taxon-name></italic>
                                </td><td rowspan="1" colspan="1">Teniya, Okinawa, Japan</td><td rowspan="1" colspan="1"><named-content xmlns:xlink="http://www.w3.org/1999/xlink" content-type="dwc:verbatimCoordinates" xlink:type="simple">26.5638°N, 128.1408°E</named-content>
                                </td><td rowspan="1" colspan="1">1</td><td rowspan="1" colspan="1">July 2008</td><td rowspan="1" colspan="1">JD Reimer</td><td rowspan="1" colspan="1">NA</td><td rowspan="1" colspan="1">NA</td></tr><tr><td rowspan="1" colspan="1">MISE 1093</td><td rowspan="1" colspan="1"><italic><tp:taxon-name>Neozoanthus uchina</tp:taxon-name></italic>
                                </td><td rowspan="1" colspan="1">Teniya, Okinawa, Japan</td><td rowspan="1" colspan="1"><named-content xmlns:xlink="http://www.w3.org/1999/xlink" content-type="dwc:verbatimCoordinates" xlink:type="simple">26.5638°N, 128.1408°E</named-content>
                                </td><td rowspan="1" colspan="1">Inter-tidal</td><td rowspan="1" colspan="1">July 2008</td><td rowspan="1" colspan="1">JD Reimer</td><td rowspan="1" colspan="1">NA</td><td rowspan="1" colspan="1">NA</td></tr><tr><td rowspan="1" colspan="1">MISE 1115</td><td rowspan="1" colspan="1"><italic><tp:taxon-name>Neozoanthus uchina</tp:taxon-name></italic>
                                </td><td rowspan="1" colspan="1">Tinyuhama, Korijima, Okinawa, Japan</td><td rowspan="1" colspan="1"><named-content xmlns:xlink="http://www.w3.org/1999/xlink" content-type="dwc:verbatimCoordinates" xlink:type="simple">26.7149°N, 128.0127°E</named-content>
                                </td><td rowspan="1" colspan="1">24</td><td rowspan="1" colspan="1">Dec. 28, 2008</td><td rowspan="1" colspan="1">JD Reimer</td><td rowspan="1" colspan="1"><ext-link xmlns:xlink="http://www.w3.org/1999/xlink" ext-link-type="uri" xlink:href="http://www.ncbi.nlm.nih.gov/nuccore/HM991245" xlink:type="simple">HM991245"</ext-link>
                                </td><td rowspan="1" colspan="1"><ext-link xmlns:xlink="http://www.w3.org/1999/xlink" ext-link-type="uri" xlink:href="http://www.ncbi.nlm.nih.gov/nuccore/HM991228" xlink:type="simple">HM991228"</ext-link>
                                </td></tr><tr><td rowspan="1" colspan="1">MISE 1116</td><td rowspan="1" colspan="1"><italic><tp:taxon-name>Neozoanthus uchina</tp:taxon-name></italic>
                                </td><td rowspan="1" colspan="1">Tinyuhama, Korijima, Okinawa, Japan</td><td rowspan="1" colspan="1"><named-content xmlns:xlink="http://www.w3.org/1999/xlink" content-type="dwc:verbatimCoordinates" xlink:type="simple">26.7149°N, 128.0127°E</named-content>
                                </td><td rowspan="1" colspan="1">24</td><td rowspan="1" colspan="1">Dec. 28, 2008</td><td rowspan="1" colspan="1">JD Reimer</td><td rowspan="1" colspan="1"><ext-link xmlns:xlink="http://www.w3.org/1999/xlink" ext-link-type="uri" xlink:href="http://www.ncbi.nlm.nih.gov/nuccore/HM991244" xlink:type="simple">HM991244"</ext-link>
                                </td><td rowspan="1" colspan="1"><ext-link xmlns:xlink="http://www.w3.org/1999/xlink" ext-link-type="uri" xlink:href="http://www.ncbi.nlm.nih.gov/nuccore/HM991229" xlink:type="simple">HM991229"</ext-link>
                                </td></tr><tr><td rowspan="1" colspan="1">MISE 1400</td><td rowspan="1" colspan="1"><italic><tp:taxon-name>Neozoanthus uchina</tp:taxon-name></italic>
                                </td><td rowspan="1" colspan="1">Omonawa, Tokunoshima, Kagoshima, Japan</td><td rowspan="1" colspan="1"><named-content xmlns:xlink="http://www.w3.org/1999/xlink" content-type="dwc:verbatimCoordinates" xlink:type="simple">27.6669°N, 128.9685°E</named-content>
                                </td><td rowspan="1" colspan="1">9</td><td rowspan="1" colspan="1">March 9, 2010</td><td rowspan="1" colspan="1">JD Reimer</td><td rowspan="1" colspan="1">NA</td><td rowspan="1" colspan="1">NA</td></tr><tr><td rowspan="1" colspan="1">MISE 1401</td><td rowspan="1" colspan="1"><italic><tp:taxon-name>Neozoanthus uchina</tp:taxon-name></italic>
                                </td><td rowspan="1" colspan="1">San, Tokunoshima, Kagoshima, Japan</td><td rowspan="1" colspan="1"><named-content xmlns:xlink="http://www.w3.org/1999/xlink" content-type="dwc:verbatimCoordinates" xlink:type="simple">27.8693°N, 128.9699°E</named-content>
                                </td><td rowspan="1" colspan="1">10</td><td rowspan="1" colspan="1">March 10, 2010</td><td rowspan="1" colspan="1">JD Reimer</td><td rowspan="1" colspan="1">NA</td><td rowspan="1" colspan="1">NA</td></tr><tr><td rowspan="1" colspan="1">MISE 1402</td><td rowspan="1" colspan="1"><italic><tp:taxon-name>Neozoanthus uchina</tp:taxon-name></italic>
                                </td><td rowspan="1" colspan="1">San, Tokunoshima, Kagoshima, Japan</td><td rowspan="1" colspan="1"><named-content xmlns:xlink="http://www.w3.org/1999/xlink" content-type="dwc:verbatimCoordinates" xlink:type="simple">27.8693°N, 128.9699°E</named-content>
                                </td><td rowspan="1" colspan="1">12</td><td rowspan="1" colspan="1">March 10, 2010</td><td rowspan="1" colspan="1">JD Reimer</td><td rowspan="1" colspan="1">NA</td><td rowspan="1" colspan="1">NA</td></tr><tr><td rowspan="1" colspan="1">MISE 1403</td><td rowspan="1" colspan="1"><italic><tp:taxon-name>Neozoanthus uchina</tp:taxon-name></italic>
                                </td><td rowspan="1" colspan="1">Zampa, Okinawa, Japan</td><td rowspan="1" colspan="1"><named-content xmlns:xlink="http://www.w3.org/1999/xlink" content-type="dwc:verbatimCoordinates" xlink:type="simple">26.4414°N, 127.7119°E</named-content>
                                </td><td rowspan="1" colspan="1">NA</td><td rowspan="1" colspan="1">August 29, 2008</td><td rowspan="1" colspan="1">JD Reimer</td><td rowspan="1" colspan="1">NA</td><td rowspan="1" colspan="1">NA</td></tr><tr><td rowspan="1" colspan="1">MISE MO-100</td><td rowspan="1" colspan="1"><italic><tp:taxon-name>Neozoanthus uchina</tp:taxon-name></italic>
                                </td><td rowspan="1" colspan="1">Tebiro, Amami-Oshima, Kagoshima, Japan</td><td rowspan="1" colspan="1"><named-content xmlns:xlink="http://www.w3.org/1999/xlink" content-type="dwc:verbatimCoordinates" xlink:type="simple">28.4013°N, 129.6178°E</named-content>
                                </td><td rowspan="1" colspan="1">10</td><td rowspan="1" colspan="1">March 16, 2011</td><td rowspan="1" colspan="1">M Obuchi</td><td rowspan="1" colspan="1">NA</td><td rowspan="1" colspan="1">NA</td></tr></tbody></table><table-wrap-foot><fn><p>Abbreviations: GBR=Great Barrier Reef; NA=not acquired. Sample number abbreviations as in Methods.</p></fn></table-wrap-foot></table-wrap><app id="P1"><title>Appendix</title><sec sec-type="Appendix"><title/><p>Types, relative abundance and sizes of cnidae in <italic><tp:taxon-name>Neozoanthus uchina</tp:taxon-name></italic> sp. n. and <italic><tp:taxon-name>Neozoanthus caleyi</tp:taxon-name></italic> sp. n. (doi: <ext-link xmlns:xlink="http://www.w3.org/1999/xlink" ext-link-type="uri" xlink:href="http://dx.doi.org/10.3886/zookeys.246.3886.app)" xlink:type="simple">10.3886/zookeys.246.3886.app)</ext-link> File format: Microsoft Word Document (doc).
            </p></sec></app></tp:treatment-sec><ref-list><ref id="B10"><mixed-citation xmlns:xlink="http://www.w3.org/1999/xlink" xlink:type="simple"><person-group><name name-style="western"><surname>Reimer</surname><given-names>JD</given-names></name><name name-style="western"><surname>Hirose</surname><given-names>M</given-names></name><name name-style="western"><surname>Irei</surname><given-names>Y</given-names></name><name name-style="western"><surname>Obuchi</surname><given-names>M</given-names></name><name name-style="western"><surname>Sinniger</surname><given-names>F</given-names></name></person-group> (<year>2011a</year>)<article-title> The sands of time: Rediscovery of the genus <italic>Neozoanthus</italic> (Cnidaria: Hexacorallia) and evolutionary aspects of sand encrustation in brachycnemic zoanthids.</article-title><source>Marine Biology </source><volume>158</volume>: <fpage>983</fpage>-<lpage>993</lpage>. doi: <ext-link ext-link-type="uri" xlink:href="http://dx.doi.org/10.1007/s00227-011-1624-8" xlink:type="simple">10.1007/s00227-011-1624-8</ext-link></mixed-citation></ref><ref id="B1"><mixed-citation xmlns:xlink="http://www.w3.org/1999/xlink" xlink:type="simple"><person-group><name name-style="western"><surname>Burnett</surname><given-names>WJ</given-names></name><name name-style="western"><surname>Benzie</surname><given-names>JAH</given-names></name><name name-style="western"><surname>Beardmore</surname><given-names>JA</given-names></name><name name-style="western"><surname>Ryland</surname><given-names>JS</given-names></name></person-group> (<year>1997</year>)<article-title> Zoanthids (Anthozoa, Hexacorallia) from the Great Barrier Reef and Torres Strait, Australia: systematics, evolution and a key to species.</article-title><source>Coral Reefs </source><volume>16</volume>: <fpage>55</fpage>-<lpage>68</lpage>. doi: <ext-link ext-link-type="uri" xlink:href="http://dx.doi.org/10.1007/s003380050060" xlink:type="simple">10.1007/s003380050060</ext-link></mixed-citation></ref></ref-list></tp:taxon-treatment>
