# Supplementary material for: Two new species of Neozoanthus (Cnidaria, Hexacorallia, Zoantharia) from the Pacific
Source: Zookeys. 2012 Nov 29;(246):69–87. doi: 10.3897/zookeys.246.3886 (PMC3520147; doi:10.3897/zookeys.246.3886)
Supplement: XML Treatment for Neozoanthus uchina [file zookeys.246.3886-treatment2.xml]

<!DOCTYPE tp:taxon-treatment
  PUBLIC "-//TaxonX//DTD Taxonomic Treatment Publishing DTD v0 20100105//EN" "tax-treatment-NSO.dtd">
<tp:taxon-treatment xmlns:tp="http://www.plazi.org/taxpub"><tp:treatment-meta><mixed-citation publication-type="journal"><person-group><name><surname>Reimer</surname><given-names>James Davis</given-names></name><name><surname>Irei</surname><given-names>Yuka</given-names></name><name><surname>Fujii</surname><given-names>Takuma</given-names></name></person-group><article-title>Two new species of 
                    <italic>Neozoanthus</italic> (Cnidaria, Hexacorallia, Zoantharia) from the Pacific
                </article-title><source>Zookeys</source><day>29</day><month>11</month><year>2012</year><volume>2012</volume><issue>246</issue><fpage>69</fpage><lpage>87</lpage><pub-id pub-id-type="doi">10.3897/zookeys.246.3886</pub-id></mixed-citation></tp:treatment-meta><tp:nomenclature><tp:taxon-name>
                            <tp:taxon-name-part taxon-name-part-type="genus">Neozoanthus</tp:taxon-name-part>
                            <tp:taxon-name-part taxon-name-part-type="species">uchina</tp:taxon-name-part>
                        <object-id xmlns:xlink="http://www.w3.org/1999/xlink" xlink:type="simple">urn:lsid:zoobank.org:act:BBAB21D0-275E-4287-90F4-4928CE1BF05E</object-id>
								<object-id xmlns:xlink="http://www.w3.org/1999/xlink" xlink:type="simple">http://species-id.net/wiki/Neozoanthus_uchina</object-id>
								</tp:taxon-name><tp:taxon-status xmlns:xlink="http://www.w3.org/1999/xlink" xlink:type="simple">sp. n.</tp:taxon-status><xref ref-type="fig" rid="F1">Figures 1</xref><xref ref-type="fig" rid="F4">4</xref><xref ref-type="fig" rid="F5">5B</xref><xref ref-type="table" rid="T2">Tables 2</xref><xref ref-type="table" rid="T1">3</xref><xref ref-type="app" rid="P1">S1</xref><tp:nomenclature-citation-list><tp:nomenclature-citation><tp:taxon-name>Neozoanthus uchina</tp:taxon-name><comment> Synonymy: “<italic><tp:taxon-name>Neozoanthus</tp:taxon-name></italic> sp. okinawa” – <xref ref-type="bibr" rid="B8">Reimer 2010</xref>: 25, 27, fig. 8.</comment></tp:nomenclature-citation><tp:nomenclature-citation><tp:taxon-name>Neozoanthus uchina</tp:taxon-name><comment>: <xref ref-type="bibr" rid="B10">Reimer et al. 2011a</xref>: 986, 989, fig. 4.</comment></tp:nomenclature-citation><tp:nomenclature-citation><tp:taxon-name>Neozoanthus uchina</tp:taxon-name><comment>: “Japan clade” of <italic><tp:taxon-name>Neozoanthus</tp:taxon-name></italic> - <xref ref-type="bibr" rid="B10">Reimer et al. 2011a</xref>: fig. 2.</comment></tp:nomenclature-citation></tp:nomenclature-citation-list></tp:nomenclature><tp:treatment-sec sec-type="Material examined"><title>Material examined.</title></tp:treatment-sec><tp:treatment-sec sec-type="Type specimens"><title>Type specimens.</title><p>Holotype, specimen number NSMT-Co1553. Colony of 17 polyps connected by stoloniferous coenenchyme on a rock approximately 4.5 × 3.0 cm. Polyps approximately 2.0–4.4 mm in diameter, and approximately 2.0–5.4 mm in height from coenenchyme. Polyps and coenenchyme encrusted with irregularly sized and colored sand grains. There was no noticeable variation between holotype and other specimens. Preserved in 99.5% ethanol. Original label.</p><p><italic>Paratypes</italic> (all from Japan): Paratype 1. Specimen number USNM 1194728. Collected from Teniya, Nago, Okinawa, at 1 to 2 m by JDR, September 5, 2008. Paratype 2. Specimen number RMNH Coel 40098. Collected from Manza, Onna, Okinawa I., Japan, at 25 m by JDR, 1 September, 2008.
                        </p><p><bold>Type locality</bold>. Japan, Okinawa Prefecture, Okinawa Island: Nago City, Teniya, <named-content xmlns:xlink="http://www.w3.org/1999/xlink" content-type="dwc:verbatimCoordinates" xlink:type="simple">26.563832°N, 128.140822°E</named-content>, in small cracks on reef flat at 1 to 2 m depth, 5 September 2008, J.D. Reimer (JDR) leg.<!--PageBreak--><!--PageBreak-->
                        </p><p><bold>Other material</bold> (all from Japan, coll. JDR unless noted): Teniya, Okinawa I., Okinawa, MISE 545, 546, 549 (n=3), 1-2 m 5 September 2008; Yona, Okinawa I., Okinawa, MISE 560, 13 m, coll. JDR and Takuma Fujii (TF), 24 September 2008; Teniya, Okinawa I., Okinawa, MISE 1092, 1093 (n=2), intertidal - 1 m, 1 July 2008; Tinyuhama, Korijima I., Okinawa, MISE 1115, 1116 (n=2), 24 m, 28 December 2008; Omonawa, Tokunoshima I., Kagoshima, MISE 1400, 9 m, 9 March 2010; San, Tokunoshima I., Kagoshima, MISE 1401, 1402 (n=2), 10-12 m, 10 March 2010; Zampa, Okinawa I., Okinawa, MISE 1403, at unknown depth, 29 August 2008 (see also <xref ref-type="table" rid="T2">Table 2</xref>); Tebiro Beach, Amami-Oshima I., Kagoshima, MISE MO-100, 10 m, coll. Masami Obuchi, 16 March 2011.
                        </p></tp:treatment-sec><tp:treatment-sec sec-type="Description"><title>Description.</title><p><italic>Size</italic>: Polyps in situ approximately 2.2-5.1 mm in diameter when open, and approximately 2-8.5 mm in height.
                        </p><p><italic>Morphology:</italic> <italic><tp:taxon-name>Neozoanthus uchina</tp:taxon-name></italic> sp. n.has 32 to 42 (average 38±3.0, n=24 polyps on 9 colonies) conical tentacles. Tentacles are usually shorter than the expanded oral <!--PageBreak-->disk diameter (e.g. 50-80% of oral disk width). Tentacles may be grayish-blue, rust red, or transparent, often with black, white, or fluorescent blue bands or patterning (<xref ref-type="fig" rid="F4">Figure 4</xref>). No bractae are visible, and all specimens were zooxanthellate. Polyps are externally heavily encrusted with sand and other particles of irregular sizes, excepting the oral end, which is free of encrustation and appears a bluish-gray similar to as seen in some <italic><tp:taxon-name>Zoanthus</tp:taxon-name></italic> species. When fully contracted, the sand free oral end is often not visible, and polyps resemble small balls of sand. Polyps extend well clear of reduced or stoloniferous coenenchyme (<xref ref-type="fig" rid="F4">Figure 4</xref>). Oral disks may be a variety of colors, such as light gray-blue, white, rust or deep wine red. Occasionally, white or light blue dots may be seen on the oral disk in regular circular patterns, and the oral opening (mouth) is often white or cream in color. A “skirt” of different coloration (usually white or lighter coloration than remainder of oral disk) covering up to approximately 90 degrees of the oral disk is often seen in the area of the dorsal directive. Colonies consisted of tens to &lt;100 polyps, connected by stolons with no well-developed coenenchyme.
                        </p><p><italic>Cnidae</italic>: Basitrichs and microbasic <italic>p</italic>-mastigophores (often difficult to distinguish), holotrichs (large and small), spirocysts (see Table S1, <xref ref-type="fig" rid="F5">Figure 5</xref>).
                        </p></tp:treatment-sec><tp:treatment-sec sec-type="Differential diagnosis"><title>Differential diagnosis.</title><p>Differs from <italic><tp:taxon-name>Neozoanthus tulearensis</tp:taxon-name></italic> Herberts, 1972 and <italic><tp:taxon-name>Neozoanthus caleyi</tp:taxon-name></italic> sp. n. with regards to distribution (Ryukyu Archipelago as opposed to Madagascar and southern Great Barrier Reef, respectively), coloration (yellow observed in some <italic><tp:taxon-name>Neozoanthus caleyi</tp:taxon-name></italic> sp. n.), and tentacle count (<italic><tp:taxon-name>Neozoanthus tulearensis</tp:taxon-name></italic> = 38 to 44 tentacles, <italic><tp:taxon-name>Neozoanthus caleyi</tp:taxon-name></italic> sp. n. = average 33±3.9 tentacles). The two new <italic><tp:taxon-name>Neozoanthus</tp:taxon-name></italic> species’ tentacle counts are statistically significant (t-test, p&lt;0.001). Often polyps are much taller (to 8.5 mm) than <italic><tp:taxon-name>Neozoanthus caleyi</tp:taxon-name></italic> sp. n. (to 3.0 mm), although height ranges overlap (<xref ref-type="table" rid="T3">Table 3</xref>). The two new <italic><tp:taxon-name>Neozoanthus</tp:taxon-name></italic> species mt 16S rDNA sequences differ by three base pairs (<xref ref-type="bibr" rid="B10">Reimer et al. 2011a</xref>).
                        </p><p><italic><tp:taxon-name>Neozoanthus uchina</tp:taxon-name></italic> sp. n.is currently the only partially encrusted zoanthid described from the Ryukyu Archipelago.
                        </p></tp:treatment-sec><tp:treatment-sec sec-type="Etymology"><title>Etymology.</title><p>Named for the Okinawan dialect word for Okinawa, “uchina”, the prefecture where this species was first found. Noun in apposition.</p></tp:treatment-sec><tp:treatment-sec sec-type="Habitat, ecology, and distribution"><title>Habitat, ecology, and distribution.</title><p>Specimens from the Ryukyu Archipelago were found at depths from the intertidal zone to 25 m. Despite repeated surveys focused on zoanthids, no <italic><tp:taxon-name>Neozoanthus uchina</tp:taxon-name></italic> sp. n.have been found further north on Yakushima Island or mainland Japan, nor further south in the Miyako and Yaeyama Islands of southern Okinawa, and it may be that this species is limited to a subtropical distribution in the Middle Ryukyu Islands. Additionally, despite surveys, thus far no specimens have been reported from neighboring Taiwan (<xref ref-type="bibr" rid="B13">Reimer et al. 2011d</xref>) or the Ogasawara Islands (<xref ref-type="bibr" rid="B11">Reimer et al. 2011b</xref>).
                        </p><p><italic><tp:taxon-name>Neozoanthus uchina</tp:taxon-name></italic> sp. n., although not found at many locations surveyed, was locally common, particularly at locations that were characterized by strong currents and some sedimentation, with large coarse sand particles scattered over the bottom or rocks. Preference for such environments may be related to its encrustation patterns. Colonies were almost always found in cracks and holes in rocks partially exposed to light, and usually not in locations completely exposed to light. Most colonies were<!--PageBreak--> relatively small, consisting of tens (not hundreds) of polyps, with polyps spread out and connected by thin stolons (<xref ref-type="fig" rid="F4">Figure 4</xref>).
                        </p></tp:treatment-sec><tp:treatment-sec sec-type="Notes"><title>Notes.</title><p>This species can close its polyps much more rapidly than species of other zooxanthellate zoanthid genera (Reimer pers. obs).</p></tp:treatment-sec><tp:treatment-sec sec-type="DNA Sequences"><title>DNA Sequences.</title><p>Originally listed in Table S1 in <xref ref-type="bibr" rid="B10">Reimer et al. (2011a)</xref>.
                        </p><p>Cytochrome oxidase subunit I: HM991243-HM991246</p><p>Mitochondrial 16S ribosomal DNA: HM991227-HM991229</p><fig id="F4" position="float" orientation="portrait"><label>Figure 4.</label><caption><p><italic><tp:taxon-name>Neozoanthus uchina</tp:taxon-name></italic> sp. n. in situ. <bold>A</bold> Partially closed polyps showing lack of encrustation at oral end <bold>B</bold> Colonies of two different color morphotypes <bold>C</bold> Close-up of polyps of the same color morphotype as on the left in <bold>B</bold>) <bold>D</bold> Polyps showing variation in oral disk color where the dorsal directive is located. Scales approximately 1 cm. <bold>A</bold> to <bold>D</bold> images taken by Masaru Mizuyama, September 20, 2010, in the lower intertidal zone at Kamomine, Tokunoshima, Kagoshima, Japan, specimens uncollected <bold>E</bold> Colony MISE MO-100 in situ on March 16, 2011 at Tebiro Beach, Amami-oshima, Kagoshima, Japan. Image taken by Masami Obuchi.</p></caption><graphic xmlns:xlink="http://www.w3.org/1999/xlink" xlink:href="ZooKeys-246-069-g004.jpg" position="float" orientation="portrait" xlink:type="simple"/></fig><fig id="F5" position="float" orientation="portrait"><label>Figure 5.</label><caption><p>Cnidae of <italic><tp:taxon-name>Neozoanthus caleyi</tp:taxon-name></italic> sp. n. and <italic><tp:taxon-name>Neozoanthus uchina</tp:taxon-name></italic> sp. n. from the tentacles, pharynx, and filaments showing their relative size. Type abbreviations: <bold>Sp</bold>=spirocysts, <bold>H</bold>=holotrichs, <bold>LH</bold>=large holotrichs, <bold>SH</bold>=small holotrichs, <bold>B</bold>=basitrichs, <bold>SH?</bold>=potential small holotrichs, <bold>pM</bold>=<italic>p</italic>-mastigophores. Size and frequency data are given in Table S1.</p></caption><graphic xmlns:xlink="http://www.w3.org/1999/xlink" xlink:href="ZooKeys-246-069-g005.jpg" position="float" orientation="portrait" xlink:type="simple"/></fig></tp:treatment-sec><tp:treatment-sec><!--Section generated to contain objects referenced in tp:taxon-treatment.--><fig id="F1" position="float" orientation="portrait"><label>Figure 1.</label><caption><p>Internal structure of <italic><tp:taxon-name>Neozoanthus uchina</tp:taxon-name></italic> sp. n. showing encrustation in outer mesoglea and ectoderm, characteristic of <italic><tp:taxon-name>Neozoanthus</tp:taxon-name></italic> spp., with irregularly-sized encrustation <bold>A</bold> light microscope histological cross-section, and <bold>B</bold> scanning electron microscope image. Both images of specimen RMNH Coel 40098 (<xref ref-type="table" rid="T2">Table 2</xref>). Abbreviations: <bold>cm</bold>=complete mesenteries, <bold>e</bold>= sand/detritus encrustation (in <bold>B</bold>) or where encrustation existed before decalcification (in <bold>A</bold>), <bold>im</bold>=incomplete mesenteries, <bold>ec</bold>=ectoderm, <bold>en</bold>=endoderm, <bold>m</bold>=mesoglea, <bold>ss</bold>=encrusted sponge spicules. Scales: <bold>A</bold>=100 µm, <bold>B</bold>=200 µm.</p></caption><graphic xmlns:xlink="http://www.w3.org/1999/xlink" xlink:href="ZooKeys-246-069-g001.jpg" position="float" orientation="portrait" xlink:type="simple"/></fig><table-wrap position="float" orientation="portrait" id="T2"><label>Table 2.</label><caption><p><italic><tp:taxon-name>Neozoanthus</tp:taxon-name></italic> specimens examined in this study with cytochrome oxidase subunit I (COI) and mitochondrial 16S ribosomal DNA (mt 16S rDNA) GenBank Accession Numbers. Data based on similar table in <xref ref-type="bibr" rid="B10">Reimer et al. (2011a)</xref>.</p></caption><table><tbody><tr><th rowspan="1" colspan="1"><bold>Specimen number</bold>
                                </th><th rowspan="1" colspan="1"><bold>Species</bold>
                                </th><th rowspan="1" colspan="1"><bold>Collection location</bold>
                                </th><th rowspan="1" colspan="1"><bold>Latitude and longitude</bold>
                                </th><th rowspan="1" colspan="1"><bold>Depth (m)</bold>
                                </th><th rowspan="1" colspan="1"><bold>Collection date</bold>
                                </th><th rowspan="1" colspan="1"><bold>Collector(s)</bold>
                                </th><th rowspan="1" colspan="1"><bold>COI</bold>
                                </th><th rowspan="1" colspan="1"><bold>mt 16S rDNA</bold>
                                </th></tr><tr><td rowspan="1" colspan="1">NSMT Co1554</td><td rowspan="1" colspan="1"><italic><tp:taxon-name>Neozoanthus caleyi</tp:taxon-name></italic>
                                </td><td rowspan="1" colspan="1">North West Reef, GBR, Australia</td><td rowspan="1" colspan="1"><named-content xmlns:xlink="http://www.w3.org/1999/xlink" content-type="dwc:verbatimCoordinates" xlink:type="simple">23.3180°S, 151.7170°E</named-content>
                                </td><td rowspan="1" colspan="1">10</td><td rowspan="1" colspan="1">Nov. 17, 2009</td><td rowspan="1" colspan="1">JD Reimer</td><td rowspan="1" colspan="1">NA</td><td rowspan="1" colspan="1">NA</td></tr><tr><td rowspan="1" colspan="1">HI141</td><td rowspan="1" colspan="1"><italic><tp:taxon-name>Neozoanthus caleyi</tp:taxon-name></italic>
                                </td><td rowspan="1" colspan="1">Sykes Reef, GBR, Australia</td><td rowspan="1" colspan="1"><named-content xmlns:xlink="http://www.w3.org/1999/xlink" content-type="dwc:verbatimCoordinates" xlink:type="simple">23.4322°S, 152.034°E</named-content>
                                </td><td rowspan="1" colspan="1">21</td><td rowspan="1" colspan="1">Nov. 18, 2009</td><td rowspan="1" colspan="1">JD Reimer</td><td rowspan="1" colspan="1"><ext-link xmlns:xlink="http://www.w3.org/1999/xlink" ext-link-type="uri" xlink:href="http://www.ncbi.nlm.nih.gov/nuccore/HM991247" xlink:type="simple">HM991247"</ext-link>
                                </td><td rowspan="1" colspan="1"><ext-link xmlns:xlink="http://www.w3.org/1999/xlink" ext-link-type="uri" xlink:href="http://www.ncbi.nlm.nih.gov/nuccore/HM991230" xlink:type="simple">HM991230"</ext-link>
                                </td></tr><tr><td rowspan="1" colspan="1">HI142</td><td rowspan="1" colspan="1"><italic><tp:taxon-name>Neozoanthus caleyi</tp:taxon-name></italic>
                                </td><td rowspan="1" colspan="1">Sykes Reef, GBR, Australia</td><td rowspan="1" colspan="1"><named-content xmlns:xlink="http://www.w3.org/1999/xlink" content-type="dwc:verbatimCoordinates" xlink:type="simple">23.4322°S, 152.0338°E</named-content>
                                </td><td rowspan="1" colspan="1">21</td><td rowspan="1" colspan="1">Nov. 18, 2009</td><td rowspan="1" colspan="1">JD Reimer</td><td rowspan="1" colspan="1"><ext-link xmlns:xlink="http://www.w3.org/1999/xlink" ext-link-type="uri" xlink:href="http://www.ncbi.nlm.nih.gov/nuccore/HM991248" xlink:type="simple">HM991248"</ext-link>
                                </td><td rowspan="1" colspan="1"><ext-link xmlns:xlink="http://www.w3.org/1999/xlink" ext-link-type="uri" xlink:href="http://www.ncbi.nlm.nih.gov/nuccore/HM991231" xlink:type="simple">HM991231"</ext-link>
                                </td></tr><tr><td rowspan="1" colspan="1">HI143</td><td rowspan="1" colspan="1"><italic><tp:taxon-name>Neozoanthus caleyi</tp:taxon-name></italic>
                                </td><td rowspan="1" colspan="1">Sykes Reef, GBR, Australia</td><td rowspan="1" colspan="1"><named-content xmlns:xlink="http://www.w3.org/1999/xlink" content-type="dwc:verbatimCoordinates" xlink:type="simple">23.4322°S, 152.0338°E</named-content>
                                </td><td rowspan="1" colspan="1">21</td><td rowspan="1" colspan="1">Nov. 18, 2009</td><td rowspan="1" colspan="1">JD Reimer</td><td rowspan="1" colspan="1">NA</td><td rowspan="1" colspan="1"><ext-link xmlns:xlink="http://www.w3.org/1999/xlink" ext-link-type="uri" xlink:href="http://www.ncbi.nlm.nih.gov/nuccore/HM991232" xlink:type="simple">HM991232"</ext-link>
                                </td></tr><tr><td rowspan="1" colspan="1">HI144</td><td rowspan="1" colspan="1"><italic><tp:taxon-name>Neozoanthus caleyi</tp:taxon-name></italic>
                                </td><td rowspan="1" colspan="1">Sykes Reef, GBR, Australia</td><td rowspan="1" colspan="1"><named-content xmlns:xlink="http://www.w3.org/1999/xlink" content-type="dwc:verbatimCoordinates" xlink:type="simple">23.4322°S, 152.0338°E</named-content>
                                </td><td rowspan="1" colspan="1">20</td><td rowspan="1" colspan="1">Nov. 18, 2009</td><td rowspan="1" colspan="1">JD Reimer</td><td rowspan="1" colspan="1">NA</td><td rowspan="1" colspan="1"><ext-link xmlns:xlink="http://www.w3.org/1999/xlink" ext-link-type="uri" xlink:href="http://www.ncbi.nlm.nih.gov/nuccore/HM991233" xlink:type="simple">HM991233"</ext-link>
                                </td></tr><tr><td rowspan="1" colspan="1">HI145</td><td rowspan="1" colspan="1"><italic><tp:taxon-name>Neozoanthus caleyi</tp:taxon-name></italic>
                                </td><td rowspan="1" colspan="1">Sykes Reef, GBR, Australia</td><td rowspan="1" colspan="1"><named-content xmlns:xlink="http://www.w3.org/1999/xlink" content-type="dwc:verbatimCoordinates" xlink:type="simple">23.4322°S, 152.0338°E</named-content>
                                </td><td rowspan="1" colspan="1">18</td><td rowspan="1" colspan="1">Nov. 18, 2009</td><td rowspan="1" colspan="1">JD Reimer</td><td rowspan="1" colspan="1"><ext-link xmlns:xlink="http://www.w3.org/1999/xlink" ext-link-type="uri" xlink:href="http://www.ncbi.nlm.nih.gov/nuccore/HM991249" xlink:type="simple">HM991249"</ext-link>
                                </td><td rowspan="1" colspan="1"><ext-link xmlns:xlink="http://www.w3.org/1999/xlink" ext-link-type="uri" xlink:href="http://www.ncbi.nlm.nih.gov/nuccore/HM991234" xlink:type="simple">HM991234"</ext-link>
                                </td></tr><tr><td rowspan="1" colspan="1">HI199</td><td rowspan="1" colspan="1"><italic><tp:taxon-name>Neozoanthus caleyi</tp:taxon-name></italic>
                                </td><td rowspan="1" colspan="1">Heron Channel, GBR, Australia</td><td rowspan="1" colspan="1"><named-content xmlns:xlink="http://www.w3.org/1999/xlink" content-type="dwc:verbatimCoordinates" xlink:type="simple">23.4448°S, 151.9504°E</named-content>
                                </td><td rowspan="1" colspan="1">22</td><td rowspan="1" colspan="1">Nov. 22, 2009</td><td rowspan="1" colspan="1">JD Reimer</td><td rowspan="1" colspan="1">NA</td><td rowspan="1" colspan="1">NA</td></tr><tr><td rowspan="1" colspan="1">HI200</td><td rowspan="1" colspan="1"><italic><tp:taxon-name>Neozoanthus caleyi</tp:taxon-name></italic>
                                </td><td rowspan="1" colspan="1">Heron Channel, GBR, Australia</td><td rowspan="1" colspan="1"><named-content xmlns:xlink="http://www.w3.org/1999/xlink" content-type="dwc:verbatimCoordinates" xlink:type="simple">23.4448°S, 151.9504°E</named-content>
                                </td><td rowspan="1" colspan="1">23</td><td rowspan="1" colspan="1">Nov. 22, 2009</td><td rowspan="1" colspan="1">JD Reimer</td><td rowspan="1" colspan="1"><ext-link xmlns:xlink="http://www.w3.org/1999/xlink" ext-link-type="uri" xlink:href="http://www.ncbi.nlm.nih.gov/nuccore/HM991250" xlink:type="simple">HM991250"</ext-link>
                                </td><td rowspan="1" colspan="1"><ext-link xmlns:xlink="http://www.w3.org/1999/xlink" ext-link-type="uri" xlink:href="http://www.ncbi.nlm.nih.gov/nuccore/HM991235" xlink:type="simple">HM991235"</ext-link>
                                </td></tr><tr><td rowspan="1" colspan="1">HI209</td><td rowspan="1" colspan="1"><italic><tp:taxon-name>Neozoanthus caleyi</tp:taxon-name></italic>
                                </td><td rowspan="1" colspan="1">Sykes Reef, GBR, Australia</td><td rowspan="1" colspan="1"><named-content xmlns:xlink="http://www.w3.org/1999/xlink" content-type="dwc:verbatimCoordinates" xlink:type="simple">23.4322°S, 152.0338°E</named-content>
                                </td><td rowspan="1" colspan="1">28</td><td rowspan="1" colspan="1">Nov. 23, 2009</td><td rowspan="1" colspan="1">JD Reimer</td><td rowspan="1" colspan="1"><ext-link xmlns:xlink="http://www.w3.org/1999/xlink" ext-link-type="uri" xlink:href="http://www.ncbi.nlm.nih.gov/nuccore/HM991251" xlink:type="simple">HM991251"</ext-link>
                                </td><td rowspan="1" colspan="1"><ext-link xmlns:xlink="http://www.w3.org/1999/xlink" ext-link-type="uri" xlink:href="http://www.ncbi.nlm.nih.gov/nuccore/HM991236" xlink:type="simple">HM991236"</ext-link>
                                </td></tr><tr><td rowspan="1" colspan="1">HI214</td><td rowspan="1" colspan="1"><italic><tp:taxon-name>Neozoanthus caleyi</tp:taxon-name></italic>
                                </td><td rowspan="1" colspan="1">Sykes Reef, GBR, Australia</td><td rowspan="1" colspan="1"><named-content xmlns:xlink="http://www.w3.org/1999/xlink" content-type="dwc:verbatimCoordinates" xlink:type="simple">23.4322°S, 152.0338°E</named-content>
                                </td><td rowspan="1" colspan="1">9</td><td rowspan="1" colspan="1">Nov. 23, 2009</td><td rowspan="1" colspan="1">JD Reimer</td><td rowspan="1" colspan="1"><ext-link xmlns:xlink="http://www.w3.org/1999/xlink" ext-link-type="uri" xlink:href="http://www.ncbi.nlm.nih.gov/nuccore/HM991252" xlink:type="simple">HM991252"</ext-link>
                                </td><td rowspan="1" colspan="1"><ext-link xmlns:xlink="http://www.w3.org/1999/xlink" ext-link-type="uri" xlink:href="http://www.ncbi.nlm.nih.gov/nuccore/HM991237" xlink:type="simple">HM991237"</ext-link>
                                </td></tr><tr><td rowspan="1" colspan="1">MTQ G65793</td><td rowspan="1" colspan="1"><italic><tp:taxon-name>Neozoanthus caleyi</tp:taxon-name></italic>
                                </td><td rowspan="1" colspan="1">Sykes Reef, GBR, Australia</td><td rowspan="1" colspan="1"><named-content xmlns:xlink="http://www.w3.org/1999/xlink" content-type="dwc:verbatimCoordinates" xlink:type="simple">23.4322°S, 152.0338°E</named-content>
                                </td><td rowspan="1" colspan="1">4</td><td rowspan="1" colspan="1">Nov. 23, 2009</td><td rowspan="1" colspan="1">JD Reimer</td><td rowspan="1" colspan="1"><ext-link xmlns:xlink="http://www.w3.org/1999/xlink" ext-link-type="uri" xlink:href="http://www.ncbi.nlm.nih.gov/nuccore/HM991253" xlink:type="simple">HM991253"</ext-link>
                                </td><td rowspan="1" colspan="1"><ext-link xmlns:xlink="http://www.w3.org/1999/xlink" ext-link-type="uri" xlink:href="http://www.ncbi.nlm.nih.gov/nuccore/HM991238" xlink:type="simple">HM991238"</ext-link>
                                </td></tr><tr><td rowspan="1" colspan="1">HI224</td><td rowspan="1" colspan="1"><italic><tp:taxon-name>Neozoanthus caleyi</tp:taxon-name></italic>
                                </td><td rowspan="1" colspan="1">Heron Channel, GBR, Australia</td><td rowspan="1" colspan="1"><named-content xmlns:xlink="http://www.w3.org/1999/xlink" content-type="dwc:verbatimCoordinates" xlink:type="simple">23.4532°S, 151.9005°E</named-content>
                                </td><td rowspan="1" colspan="1">26</td><td rowspan="1" colspan="1">Nov. 24, 2009</td><td rowspan="1" colspan="1">JD Reimer</td><td rowspan="1" colspan="1"><ext-link xmlns:xlink="http://www.w3.org/1999/xlink" ext-link-type="uri" xlink:href="http://www.ncbi.nlm.nih.gov/nuccore/HM991254" xlink:type="simple">HM991254"</ext-link>
                                </td><td rowspan="1" colspan="1"><ext-link xmlns:xlink="http://www.w3.org/1999/xlink" ext-link-type="uri" xlink:href="http://www.ncbi.nlm.nih.gov/nuccore/HM991239" xlink:type="simple">HM991239"</ext-link>
                                </td></tr><tr><td rowspan="1" colspan="1">HI225</td><td rowspan="1" colspan="1"><italic><tp:taxon-name>Neozoanthus caleyi</tp:taxon-name></italic>
                                </td><td rowspan="1" colspan="1">Heron Channel, GBR, Australia</td><td rowspan="1" colspan="1"><named-content xmlns:xlink="http://www.w3.org/1999/xlink" content-type="dwc:verbatimCoordinates" xlink:type="simple">23.4532°S, 151.9005°E</named-content>
                                </td><td rowspan="1" colspan="1">25</td><td rowspan="1" colspan="1">Nov. 24, 2009</td><td rowspan="1" colspan="1">JD Reimer</td><td rowspan="1" colspan="1"><ext-link xmlns:xlink="http://www.w3.org/1999/xlink" ext-link-type="uri" xlink:href="http://www.ncbi.nlm.nih.gov/nuccore/HM991255" xlink:type="simple">HM991255"</ext-link>
                                </td><td rowspan="1" colspan="1"><ext-link xmlns:xlink="http://www.w3.org/1999/xlink" ext-link-type="uri" xlink:href="http://www.ncbi.nlm.nih.gov/nuccore/HM991240" xlink:type="simple">HM991240"</ext-link>
                                </td></tr><tr><td rowspan="1" colspan="1">HI227</td><td rowspan="1" colspan="1"><italic><tp:taxon-name>Neozoanthus caleyi</tp:taxon-name></italic>
                                </td><td rowspan="1" colspan="1">Heron Channel, GBR, Australia</td><td rowspan="1" colspan="1"><named-content xmlns:xlink="http://www.w3.org/1999/xlink" content-type="dwc:verbatimCoordinates" xlink:type="simple">23.4532°S, 151.9005°E</named-content>
                                </td><td rowspan="1" colspan="1">25</td><td rowspan="1" colspan="1">Nov. 24, 2009</td><td rowspan="1" colspan="1">JD Reimer</td><td rowspan="1" colspan="1"><ext-link xmlns:xlink="http://www.w3.org/1999/xlink" ext-link-type="uri" xlink:href="http://www.ncbi.nlm.nih.gov/nuccore/HM991256" xlink:type="simple">HM991256"</ext-link>
                                </td><td rowspan="1" colspan="1"><ext-link xmlns:xlink="http://www.w3.org/1999/xlink" ext-link-type="uri" xlink:href="http://www.ncbi.nlm.nih.gov/nuccore/HM991241" xlink:type="simple">HM991241"</ext-link>
                                </td></tr><tr><td rowspan="1" colspan="1">HI231</td><td rowspan="1" colspan="1"><italic><tp:taxon-name>Neozoanthus caleyi</tp:taxon-name></italic>
                                </td><td rowspan="1" colspan="1">Heron Channel, GBR, Australia</td><td rowspan="1" colspan="1"><named-content xmlns:xlink="http://www.w3.org/1999/xlink" content-type="dwc:verbatimCoordinates" xlink:type="simple">23.4530°S, 151.9171°E</named-content>
                                </td><td rowspan="1" colspan="1">23</td><td rowspan="1" colspan="1">Nov. 24, 2009</td><td rowspan="1" colspan="1">JD Reimer</td><td rowspan="1" colspan="1"><ext-link xmlns:xlink="http://www.w3.org/1999/xlink" ext-link-type="uri" xlink:href="http://www.ncbi.nlm.nih.gov/nuccore/HM991257" xlink:type="simple">HM991257"</ext-link>
                                </td><td rowspan="1" colspan="1"><ext-link xmlns:xlink="http://www.w3.org/1999/xlink" ext-link-type="uri" xlink:href="http://www.ncbi.nlm.nih.gov/nuccore/HM991242" xlink:type="simple">HM991242"</ext-link>
                                </td></tr><tr><td rowspan="1" colspan="1">HI101114-13</td><td rowspan="1" colspan="1"><italic><tp:taxon-name>Neozoanthus caleyi</tp:taxon-name></italic>
                                </td><td rowspan="1" colspan="1">Sykes Reef, GBR, Australia</td><td rowspan="1" colspan="1"><named-content xmlns:xlink="http://www.w3.org/1999/xlink" content-type="dwc:verbatimCoordinates" xlink:type="simple">23.4316°S, 152.0493°E</named-content>
                                </td><td rowspan="1" colspan="1">29</td><td rowspan="1" colspan="1">Nov. 14, 2010</td><td rowspan="1" colspan="1">JD Reimer</td><td rowspan="1" colspan="1">NA</td><td rowspan="1" colspan="1">NA</td></tr><tr><td rowspan="1" colspan="1">RMNH Coel 40098</td><td rowspan="1" colspan="1"><italic><tp:taxon-name>Neozoanthus uchina</tp:taxon-name></italic>
                                </td><td rowspan="1" colspan="1">Manza, Okinawa, Japan</td><td rowspan="1" colspan="1"><named-content xmlns:xlink="http://www.w3.org/1999/xlink" content-type="dwc:verbatimCoordinates" xlink:type="simple">26.5047°N, 127.8450°E</named-content>
                                </td><td rowspan="1" colspan="1">25</td><td rowspan="1" colspan="1">Sept. 1, 2008</td><td rowspan="1" colspan="1">JD Reimer et al.</td><td rowspan="1" colspan="1">NA</td><td rowspan="1" colspan="1">NA</td></tr><tr><td rowspan="1" colspan="1">MISE 545</td><td rowspan="1" colspan="1"><italic><tp:taxon-name>Neozoanthus uchina</tp:taxon-name></italic>
                                </td><td rowspan="1" colspan="1">Teniya, Okinawa, Japan</td><td rowspan="1" colspan="1"><named-content xmlns:xlink="http://www.w3.org/1999/xlink" content-type="dwc:verbatimCoordinates" xlink:type="simple">26.5638°N, 128.1408°E</named-content>
                                </td><td rowspan="1" colspan="1">1 to 2</td><td rowspan="1" colspan="1">Sept. 5, 2008</td><td rowspan="1" colspan="1">JD Reimer et al.</td><td rowspan="1" colspan="1">NA</td><td rowspan="1" colspan="1">NA</td></tr><tr><td rowspan="1" colspan="1">MISE 546</td><td rowspan="1" colspan="1"><italic><tp:taxon-name>Neozoanthus uchina</tp:taxon-name></italic>
                                </td><td rowspan="1" colspan="1">Teniya, Okinawa, Japan</td><td rowspan="1" colspan="1"><named-content xmlns:xlink="http://www.w3.org/1999/xlink" content-type="dwc:verbatimCoordinates" xlink:type="simple">26.5638°N, 128.1408°E</named-content>
                                </td><td rowspan="1" colspan="1">1 to 2</td><td rowspan="1" colspan="1">Sept. 5, 2008</td><td rowspan="1" colspan="1">JD Reimer et al.</td><td rowspan="1" colspan="1">NA</td><td rowspan="1" colspan="1">NA</td></tr><tr><td rowspan="1" colspan="1">USNM 1194728</td><td rowspan="1" colspan="1"><italic><tp:taxon-name>Neozoanthus uchina</tp:taxon-name></italic>
                                </td><td rowspan="1" colspan="1">Teniya, Okinawa, Japan</td><td rowspan="1" colspan="1"><named-content xmlns:xlink="http://www.w3.org/1999/xlink" content-type="dwc:verbatimCoordinates" xlink:type="simple">26.5638°N, 128.1408°E</named-content>
                                </td><td rowspan="1" colspan="1">1 to 2</td><td rowspan="1" colspan="1">Sept. 5, 2008</td><td rowspan="1" colspan="1">JD Reimer et al.</td><td rowspan="1" colspan="1"><ext-link xmlns:xlink="http://www.w3.org/1999/xlink" ext-link-type="uri" xlink:href="http://www.ncbi.nlm.nih.gov/nuccore/HM991246" xlink:type="simple">HM991246"</ext-link>
                                </td><td rowspan="1" colspan="1"><ext-link xmlns:xlink="http://www.w3.org/1999/xlink" ext-link-type="uri" xlink:href="http://www.ncbi.nlm.nih.gov/nuccore/HM991227" xlink:type="simple">HM991227"</ext-link>
                                </td></tr><tr><td rowspan="1" colspan="1">MISE 549</td><td rowspan="1" colspan="1"><italic><tp:taxon-name>Neozoanthus uchina</tp:taxon-name></italic>
                                </td><td rowspan="1" colspan="1">Teniya, Okinawa, Japan</td><td rowspan="1" colspan="1"><named-content xmlns:xlink="http://www.w3.org/1999/xlink" content-type="dwc:verbatimCoordinates" xlink:type="simple">26.5638°N, 128.1408°E</named-content>
                                </td><td rowspan="1" colspan="1">1 to 2</td><td rowspan="1" colspan="1">Sept. 5, 2008</td><td rowspan="1" colspan="1">JD Reimer et al.</td><td rowspan="1" colspan="1">NA</td><td rowspan="1" colspan="1">NA</td></tr><tr><td rowspan="1" colspan="1">NSMT Co1553</td><td rowspan="1" colspan="1"><italic><tp:taxon-name>Neozoanthus uchina</tp:taxon-name></italic>
                                </td><td rowspan="1" colspan="1">Teniya, Okinawa, Japan</td><td rowspan="1" colspan="1"><named-content xmlns:xlink="http://www.w3.org/1999/xlink" content-type="dwc:verbatimCoordinates" xlink:type="simple">26.5638°N, 128.1408°E</named-content>
                                </td><td rowspan="1" colspan="1">1 to 2</td><td rowspan="1" colspan="1">Sept. 5, 2008</td><td rowspan="1" colspan="1">JD Reimer et al.</td><td rowspan="1" colspan="1"><ext-link xmlns:xlink="http://www.w3.org/1999/xlink" ext-link-type="uri" xlink:href="http://www.ncbi.nlm.nih.gov/nuccore/HM991243" xlink:type="simple">HM991243"</ext-link>
                                </td><td rowspan="1" colspan="1">NA</td></tr><tr><td rowspan="1" colspan="1">MISE 560</td><td rowspan="1" colspan="1"><italic><tp:taxon-name>Neozoanthus uchina</tp:taxon-name></italic>
                                </td><td rowspan="1" colspan="1">Yona, Okinawa, Japan</td><td rowspan="1" colspan="1"><named-content xmlns:xlink="http://www.w3.org/1999/xlink" content-type="dwc:verbatimCoordinates" xlink:type="simple">26.7684°N, 128.1976°E</named-content>
                                </td><td rowspan="1" colspan="1">13</td><td rowspan="1" colspan="1">Sept. 24, 2008</td><td rowspan="1" colspan="1">JD Reimer, T Fujii</td><td rowspan="1" colspan="1">NA</td><td rowspan="1" colspan="1">NA</td></tr><tr><td rowspan="1" colspan="1">MISE 1092</td><td rowspan="1" colspan="1"><italic><tp:taxon-name>Neozoanthus uchina</tp:taxon-name></italic>
                                </td><td rowspan="1" colspan="1">Teniya, Okinawa, Japan</td><td rowspan="1" colspan="1"><named-content xmlns:xlink="http://www.w3.org/1999/xlink" content-type="dwc:verbatimCoordinates" xlink:type="simple">26.5638°N, 128.1408°E</named-content>
                                </td><td rowspan="1" colspan="1">1</td><td rowspan="1" colspan="1">July 2008</td><td rowspan="1" colspan="1">JD Reimer</td><td rowspan="1" colspan="1">NA</td><td rowspan="1" colspan="1">NA</td></tr><tr><td rowspan="1" colspan="1">MISE 1093</td><td rowspan="1" colspan="1"><italic><tp:taxon-name>Neozoanthus uchina</tp:taxon-name></italic>
                                </td><td rowspan="1" colspan="1">Teniya, Okinawa, Japan</td><td rowspan="1" colspan="1"><named-content xmlns:xlink="http://www.w3.org/1999/xlink" content-type="dwc:verbatimCoordinates" xlink:type="simple">26.5638°N, 128.1408°E</named-content>
                                </td><td rowspan="1" colspan="1">Inter-tidal</td><td rowspan="1" colspan="1">July 2008</td><td rowspan="1" colspan="1">JD Reimer</td><td rowspan="1" colspan="1">NA</td><td rowspan="1" colspan="1">NA</td></tr><tr><td rowspan="1" colspan="1">MISE 1115</td><td rowspan="1" colspan="1"><italic><tp:taxon-name>Neozoanthus uchina</tp:taxon-name></italic>
                                </td><td rowspan="1" colspan="1">Tinyuhama, Korijima, Okinawa, Japan</td><td rowspan="1" colspan="1"><named-content xmlns:xlink="http://www.w3.org/1999/xlink" content-type="dwc:verbatimCoordinates" xlink:type="simple">26.7149°N, 128.0127°E</named-content>
                                </td><td rowspan="1" colspan="1">24</td><td rowspan="1" colspan="1">Dec. 28, 2008</td><td rowspan="1" colspan="1">JD Reimer</td><td rowspan="1" colspan="1"><ext-link xmlns:xlink="http://www.w3.org/1999/xlink" ext-link-type="uri" xlink:href="http://www.ncbi.nlm.nih.gov/nuccore/HM991245" xlink:type="simple">HM991245"</ext-link>
                                </td><td rowspan="1" colspan="1"><ext-link xmlns:xlink="http://www.w3.org/1999/xlink" ext-link-type="uri" xlink:href="http://www.ncbi.nlm.nih.gov/nuccore/HM991228" xlink:type="simple">HM991228"</ext-link>
                                </td></tr><tr><td rowspan="1" colspan="1">MISE 1116</td><td rowspan="1" colspan="1"><italic><tp:taxon-name>Neozoanthus uchina</tp:taxon-name></italic>
                                </td><td rowspan="1" colspan="1">Tinyuhama, Korijima, Okinawa, Japan</td><td rowspan="1" colspan="1"><named-content xmlns:xlink="http://www.w3.org/1999/xlink" content-type="dwc:verbatimCoordinates" xlink:type="simple">26.7149°N, 128.0127°E</named-content>
                                </td><td rowspan="1" colspan="1">24</td><td rowspan="1" colspan="1">Dec. 28, 2008</td><td rowspan="1" colspan="1">JD Reimer</td><td rowspan="1" colspan="1"><ext-link xmlns:xlink="http://www.w3.org/1999/xlink" ext-link-type="uri" xlink:href="http://www.ncbi.nlm.nih.gov/nuccore/HM991244" xlink:type="simple">HM991244"</ext-link>
                                </td><td rowspan="1" colspan="1"><ext-link xmlns:xlink="http://www.w3.org/1999/xlink" ext-link-type="uri" xlink:href="http://www.ncbi.nlm.nih.gov/nuccore/HM991229" xlink:type="simple">HM991229"</ext-link>
                                </td></tr><tr><td rowspan="1" colspan="1">MISE 1400</td><td rowspan="1" colspan="1"><italic><tp:taxon-name>Neozoanthus uchina</tp:taxon-name></italic>
                                </td><td rowspan="1" colspan="1">Omonawa, Tokunoshima, Kagoshima, Japan</td><td rowspan="1" colspan="1"><named-content xmlns:xlink="http://www.w3.org/1999/xlink" content-type="dwc:verbatimCoordinates" xlink:type="simple">27.6669°N, 128.9685°E</named-content>
                                </td><td rowspan="1" colspan="1">9</td><td rowspan="1" colspan="1">March 9, 2010</td><td rowspan="1" colspan="1">JD Reimer</td><td rowspan="1" colspan="1">NA</td><td rowspan="1" colspan="1">NA</td></tr><tr><td rowspan="1" colspan="1">MISE 1401</td><td rowspan="1" colspan="1"><italic><tp:taxon-name>Neozoanthus uchina</tp:taxon-name></italic>
                                </td><td rowspan="1" colspan="1">San, Tokunoshima, Kagoshima, Japan</td><td rowspan="1" colspan="1"><named-content xmlns:xlink="http://www.w3.org/1999/xlink" content-type="dwc:verbatimCoordinates" xlink:type="simple">27.8693°N, 128.9699°E</named-content>
                                </td><td rowspan="1" colspan="1">10</td><td rowspan="1" colspan="1">March 10, 2010</td><td rowspan="1" colspan="1">JD Reimer</td><td rowspan="1" colspan="1">NA</td><td rowspan="1" colspan="1">NA</td></tr><tr><td rowspan="1" colspan="1">MISE 1402</td><td rowspan="1" colspan="1"><italic><tp:taxon-name>Neozoanthus uchina</tp:taxon-name></italic>
                                </td><td rowspan="1" colspan="1">San, Tokunoshima, Kagoshima, Japan</td><td rowspan="1" colspan="1"><named-content xmlns:xlink="http://www.w3.org/1999/xlink" content-type="dwc:verbatimCoordinates" xlink:type="simple">27.8693°N, 128.9699°E</named-content>
                                </td><td rowspan="1" colspan="1">12</td><td rowspan="1" colspan="1">March 10, 2010</td><td rowspan="1" colspan="1">JD Reimer</td><td rowspan="1" colspan="1">NA</td><td rowspan="1" colspan="1">NA</td></tr><tr><td rowspan="1" colspan="1">MISE 1403</td><td rowspan="1" colspan="1"><italic><tp:taxon-name>Neozoanthus uchina</tp:taxon-name></italic>
                                </td><td rowspan="1" colspan="1">Zampa, Okinawa, Japan</td><td rowspan="1" colspan="1"><named-content xmlns:xlink="http://www.w3.org/1999/xlink" content-type="dwc:verbatimCoordinates" xlink:type="simple">26.4414°N, 127.7119°E</named-content>
                                </td><td rowspan="1" colspan="1">NA</td><td rowspan="1" colspan="1">August 29, 2008</td><td rowspan="1" colspan="1">JD Reimer</td><td rowspan="1" colspan="1">NA</td><td rowspan="1" colspan="1">NA</td></tr><tr><td rowspan="1" colspan="1">MISE MO-100</td><td rowspan="1" colspan="1"><italic><tp:taxon-name>Neozoanthus uchina</tp:taxon-name></italic>
                                </td><td rowspan="1" colspan="1">Tebiro, Amami-Oshima, Kagoshima, Japan</td><td rowspan="1" colspan="1"><named-content xmlns:xlink="http://www.w3.org/1999/xlink" content-type="dwc:verbatimCoordinates" xlink:type="simple">28.4013°N, 129.6178°E</named-content>
                                </td><td rowspan="1" colspan="1">10</td><td rowspan="1" colspan="1">March 16, 2011</td><td rowspan="1" colspan="1">M Obuchi</td><td rowspan="1" colspan="1">NA</td><td rowspan="1" colspan="1">NA</td></tr></tbody></table><table-wrap-foot><fn><p>Abbreviations: GBR=Great Barrier Reef; NA=not acquired. Sample number abbreviations as in Methods.</p></fn></table-wrap-foot></table-wrap><table-wrap position="float" orientation="portrait" id="T1"><label>Table 1.</label><caption><p>Summary of morphological characters of major brachycnemic zoanthid genera compared with specimens examined in this study (adapted from <xref ref-type="bibr" rid="B10">Reimer et al. 2011a</xref>) to show placement of specimens within <italic><tp:taxon-name>Neozoanthus</tp:taxon-name></italic> Herberts, 1972.</p></caption><table><tbody><tr><th rowspan="1" colspan="1"><bold>Genus</bold>
                            </th><th rowspan="1" colspan="1"><bold>Encrustation?</bold>
                            </th><th rowspan="1" colspan="1"><bold>Sphincter complexity</bold>
                            </th><th rowspan="1" colspan="1"><bold>Sphincter position</bold>
                            </th><th rowspan="1" colspan="1"><bold>Lacunae?</bold>
                            </th><th rowspan="1" colspan="1"><bold>Mesogleal canals?</bold>
                            </th><th rowspan="1" colspan="1"><bold>Endodermal invagination?</bold>
                            </th></tr><tr><td rowspan="1" colspan="1"><italic><tp:taxon-name>Palythoa</tp:taxon-name></italic>
                            </td><td rowspan="1" colspan="1">Yes</td><td rowspan="1" colspan="1">Simple</td><td rowspan="1" colspan="1">Mesogleal</td><td rowspan="1" colspan="1">No</td><td rowspan="1" colspan="1">Yes</td><td rowspan="1" colspan="1">No</td></tr><tr><td rowspan="1" colspan="1"><italic><tp:taxon-name>Zoanthus</tp:taxon-name></italic>
                            </td><td rowspan="1" colspan="1">No</td><td rowspan="1" colspan="1">Double</td><td rowspan="1" colspan="1">Mesogleal</td><td rowspan="1" colspan="1">Yes</td><td rowspan="1" colspan="1">Yes</td><td rowspan="1" colspan="1">No</td></tr><tr><td rowspan="1" colspan="1"><italic><tp:taxon-name>Isaurus</tp:taxon-name></italic>
                            </td><td rowspan="1" colspan="1">No</td><td rowspan="1" colspan="1">Simple</td><td rowspan="1" colspan="1">Mesogleal</td><td rowspan="1" colspan="1">No</td><td rowspan="1" colspan="1">No</td><td rowspan="1" colspan="1">Yes</td></tr><tr><td rowspan="1" colspan="1"><italic><tp:taxon-name>Neozoanthus</tp:taxon-name></italic>
                            </td><td rowspan="1" colspan="1">Partial</td><td rowspan="1" colspan="1">Simple</td><td rowspan="1" colspan="1">Endodermal</td><td rowspan="1" colspan="1">No</td><td rowspan="1" colspan="1">No</td><td rowspan="1" colspan="1">No</td></tr><tr><td rowspan="1" colspan="1">Specimens in this study</td><td rowspan="1" colspan="1">Partial</td><td rowspan="1" colspan="1">Simple</td><td rowspan="1" colspan="1">Endodermal</td><td rowspan="1" colspan="1">No</td><td rowspan="1" colspan="1">No</td><td rowspan="1" colspan="1">No</td></tr></tbody></table></table-wrap><app id="P1"><title>Appendix</title><sec sec-type="Appendix"><title/><p>Types, relative abundance and sizes of cnidae in <italic><tp:taxon-name>Neozoanthus uchina</tp:taxon-name></italic> sp. n. and <italic><tp:taxon-name>Neozoanthus caleyi</tp:taxon-name></italic> sp. n. (doi: <ext-link xmlns:xlink="http://www.w3.org/1999/xlink" ext-link-type="uri" xlink:href="http://dx.doi.org/10.3886/zookeys.246.3886.app)" xlink:type="simple">10.3886/zookeys.246.3886.app)</ext-link> File format: Microsoft Word Document (doc).
            </p></sec></app><table-wrap position="float" orientation="portrait" id="T3"><label>Table 3.</label><caption><p>Comparison of various features of <italic><tp:taxon-name>Neozoanthus tulearensis</tp:taxon-name></italic> Herberts, 1972, <italic><tp:taxon-name>Neozoanthus caleyi</tp:taxon-name></italic> sp.n. and <italic><tp:taxon-name>Neozoanthus uchina</tp:taxon-name></italic> sp. n.</p></caption><table><tbody><tr><td rowspan="1" colspan="1"><bold>Morphological character</bold>
                                        </td><td rowspan="1" colspan="1"><bold><italic><tp:taxon-name>Neozoanthus tulearensis</tp:taxon-name></italic></bold>
                                        </td><td rowspan="1" colspan="1"><bold><italic><tp:taxon-name>Neozoanthus uchina</tp:taxon-name></italic> sp. n</bold>.
                                        </td><td rowspan="1" colspan="1"><bold><italic><tp:taxon-name>Neozoanthus caleyi</tp:taxon-name></italic> sp. n</bold>.
                                        </td></tr><tr><td rowspan="1" colspan="1">Distribution</td><td rowspan="1" colspan="1">NE Madagascar</td><td rowspan="1" colspan="1">Middle Ryukyu Islands, Okinawa, Japan</td><td rowspan="1" colspan="1">Heron Island, Great Barrier Reef, Australia</td></tr><tr><td rowspan="1" colspan="1">Depth</td><td rowspan="1" colspan="1">No data</td><td rowspan="1" colspan="1">Intertidal to 25 m</td><td rowspan="1" colspan="1">4 to 29 m</td></tr><tr><td rowspan="1" colspan="1">Oral disk color</td><td rowspan="1" colspan="1">Greenish-beige to yellow</td><td rowspan="1" colspan="1">Light gray-blue, white, rust or deep wine red</td><td rowspan="1" colspan="1">Light gray-blue, white, or deep wine red</td></tr><tr><td rowspan="1" colspan="1">Polyp diameter (mm)</td><td rowspan="1" colspan="1">1.5 to 5.0</td><td rowspan="1" colspan="1">2.2 to 5.1</td><td rowspan="1" colspan="1">2.3 to 5.0</td></tr><tr><td rowspan="1" colspan="1">Polyp height (mm)</td><td rowspan="1" colspan="1">2.0 to 12.0</td><td rowspan="1" colspan="1">2.0 to 8.5</td><td rowspan="1" colspan="1">2.5 to 3.0</td></tr><tr><td rowspan="1" colspan="1">Number of tentacles (avg. ± SE)</td><td rowspan="1" colspan="1">38–44</td><td rowspan="1" colspan="1">32–42 (38±3.0)</td><td rowspan="1" colspan="1">28–40 (33±3.9)</td></tr><tr><td rowspan="1" colspan="1">Cnidae</td><td rowspan="1" colspan="1"/><td rowspan="1" colspan="1"/><td rowspan="1" colspan="1"/></tr><tr><td rowspan="1" colspan="1">Column</td><td rowspan="1" colspan="1">Microbasic mastigophores</td><td rowspan="1" colspan="1">Holotrichs</td><td rowspan="1" colspan="1">Holotrichs</td></tr><tr><td rowspan="1" colspan="1">Pharynx</td><td rowspan="1" colspan="1">Microbasic mastigophores</td><td rowspan="1" colspan="1">Holotrichs, basitrichs, spirocysts</td><td rowspan="1" colspan="1">Holotrichs, basitrichs</td></tr><tr><td rowspan="1" colspan="1">Tentacles</td><td rowspan="1" colspan="1">Holotrichs, spirocysts</td><td rowspan="1" colspan="1">Holotrichs, basitrichs, spirocysts</td><td rowspan="1" colspan="1">Holotrichs, basitrichs, spirocysts</td></tr><tr><td rowspan="1" colspan="1">Filaments</td><td rowspan="1" colspan="1">Holotrichs, microbasic mastigophores</td><td rowspan="1" colspan="1">Holotrichs, <italic>p</italic>-mastigophores
                                        </td><td rowspan="1" colspan="1">Holotrichs, basitrichs,  <italic>p</italic>-mastigophores
                                        </td></tr></tbody></table></table-wrap></tp:treatment-sec><ref-list><ref id="B10"><mixed-citation xmlns:xlink="http://www.w3.org/1999/xlink" xlink:type="simple"><person-group><name name-style="western"><surname>Reimer</surname><given-names>JD</given-names></name><name name-style="western"><surname>Hirose</surname><given-names>M</given-names></name><name name-style="western"><surname>Irei</surname><given-names>Y</given-names></name><name name-style="western"><surname>Obuchi</surname><given-names>M</given-names></name><name name-style="western"><surname>Sinniger</surname><given-names>F</given-names></name></person-group> (<year>2011a</year>)<article-title> The sands of time: Rediscovery of the genus <italic>Neozoanthus</italic> (Cnidaria: Hexacorallia) and evolutionary aspects of sand encrustation in brachycnemic zoanthids.</article-title><source>Marine Biology </source><volume>158</volume>: <fpage>983</fpage>-<lpage>993</lpage>. doi: <ext-link ext-link-type="uri" xlink:href="http://dx.doi.org/10.1007/s00227-011-1624-8" xlink:type="simple">10.1007/s00227-011-1624-8</ext-link></mixed-citation></ref><ref id="B8"><mixed-citation xmlns:xlink="http://www.w3.org/1999/xlink" xlink:type="simple"><person-group><name name-style="western"><surname>Reimer</surname><given-names>JD</given-names></name></person-group> (<year>2010</year>)<article-title> Key to field identification of shallow water brachycnemic zoanthids (Order Zoantharia: Suborder Brachycnemina) present in Okinawa.</article-title><source>Galaxea </source><volume>12</volume>: <fpage>23</fpage>-<lpage>29</lpage>. doi: <ext-link ext-link-type="uri" xlink:href="http://dx.doi.org/10.3755/galaxea.12.23" xlink:type="simple">10.3755/galaxea.12.23</ext-link></mixed-citation></ref><ref id="B13"><mixed-citation xmlns:xlink="http://www.w3.org/1999/xlink" xlink:type="simple"><person-group><name name-style="western"><surname>Reimer</surname><given-names>JD</given-names></name><name name-style="western"><surname>Obuchi</surname><given-names>M</given-names></name><name name-style="western"><surname>Irei</surname><given-names>Y</given-names></name><name name-style="western"><surname>Fujii</surname><given-names>T</given-names></name><name name-style="western"><surname>Nozawa</surname><given-names>Y</given-names></name></person-group> (<year>2011d</year>)<source> Shallow water brachycnemic zoanthids (Cnidaria: Hexacorallia) from Taiwan: a preliminary survey. Zoological Studies 50:  363–371. <ext-link ext-link-type="uri" xlink:href="http://zoolstud.sinica.edu.tw/Journals/50.3/363.pdf" xlink:type="simple">http://zoolstud.sinica.edu.tw/Journals/50.3/363.pdf</ext-link></source></mixed-citation></ref><ref id="B11"><mixed-citation xmlns:xlink="http://www.w3.org/1999/xlink" xlink:type="simple"><person-group><name name-style="western"><surname>Reimer</surname><given-names>JD</given-names></name><name name-style="western"><surname>Hirose</surname><given-names>M</given-names></name><name name-style="western"><surname>Yanagi</surname><given-names>K</given-names></name><name name-style="western"><surname>Sinniger</surname><given-names>F</given-names></name></person-group> (<year>2011b</year>)<article-title> Marine invertebrate diversity in the oceanic Ogasawara Islands: a molecular examination of zoanthids (Anthozoa: Hexacorallia) and their <italic>Symbiodinium</italic> (Dinophycaea).</article-title><source>Systematics and Biodiversity </source><volume>9</volume>: <fpage>133</fpage>-<lpage>144</lpage>. doi: <ext-link ext-link-type="uri" xlink:href="http://dx.doi.org/10.1080/14772000.2011.569034" xlink:type="simple">10.1080/14772000.2011.569034</ext-link></mixed-citation></ref></ref-list></tp:taxon-treatment>
